# Supplementary material for: De novo transcriptomic analysis and development of EST-SSRs for Sorbus pohuashanensis (Hance) Hedl
Source: PLoS One. 2017 Jun 14;12(6):e0179219. doi: 10.1371/journal.pone.0179219 (PMC5470691; doi:10.1371/journal.pone.0179219)
Supplement: S1 File — (XLSX) [file pone.0179219.s003.xlsx]

## Sheet: Sheet1
The repeat motif types and the primer sequence of the 140 SSRs
序号	名称	引物序列	Repeat motif	Tm/℃
1	sorsb1f	TAGAGCTTGGTGGAGGTGGA	(AAG)14	57.45
	sorsb1r	GATTGCAGCTGGTGGAATTT		53.35
2	sorsb2f	GCCGATCATTGAACAAGACA	(AAG)12	53.35
	sorsb2r	CTGGATGGGTACTCGTCGTT		57.45
3※※	sorsb3f	TGCATGGTCGGAGAACATAA	(AAG)10	53.35
	sorsb3r	TACGAGTCCAACCTCCCAAC		57.45
4	sorsb4f	AAACCCTTTTGGGAATGGAG	(AAG)7	53.35
	sorsb4r	CCACATATGCATCCCAGTTG		55.4
5	sorsb5f	TCGAAAATCCCCAGAAACAA	(AAG)7	51.3
	sorsb5r	TGTGGGAGCTTTCAAGAACA		53.35
6	sorsb6f	GAGAGAGCGGAGATGACCAG	(AAG)7	59.5
	sorsb6r	TTGGATTTTCCTTTTCCCATAA		50.67
7	sorsb7f	GAGGCTAACCAAGCTTCCAA	(AAG)7	55.4
	sorsb7r	ACGACGGGCTTATGTTTGTC		55.4
8	sorsb8f	GGTAGATCCGGGTCCTGTTT	(AAG)7	57.45
	sorsb8r	GTGCTACCGTTTGCAGCTTT		55.4
9※※	sorsb9f	GGATAGGAGCACGACTCTGG	(AAG)7	59.5
	sorsb9r	GCCCAGCTATCCATTTTCAA		53.35
10	sorsb10f	AGCTCGAAACCAGCAGTCAT	(AAG)7	55.4
	sorsb10r	CACCGCCTTACCAAGAGAAA		55.4
11	sorsb11f	GATCCCAGCACCATCTTCAT	(AAG)7	55.4
	sorsb11r	TCAGCCAGTGGTCAAAATCA		53.35
12※※	sorsb12f	CGCTTAAAACTTGGCACCTT	(AAG)6	53.35
	sorsb12r	CCTCCCTCCACTCCTCGTAT		59.5
13	sorsb13f	GCCAATGTGGAACCAGAAGT	(AAG)6	55.4
	sorsb13r	TCCGTTTCTTCTTCCTCAGC		55.4
14	sorsb14f	GATGGACAATGTGCTGGATG	(AAG)6	55.4
	sorsb14r	CCGAAACAAAAGCAAGAGGA		53.35
15	sorsb15f	AGAACCCAAGCGTTCTTCAA	(AAG)6	53.35
	sorsb15r	AGTCATGGGCATCTTTTTGG		53.35
16	sorsc1f	TCACCCACATTGAAAATCACA	(CTT)17	51.95
	sorsc1r	TCATGCGCTTCCAAGATATG		53.35
17※	sorsc2f	TGCGAGCTCACATTTCGTAG	(CTT)16	55.4
	sorsc2r	CGCTGAGGAGTTGATCACAA		55.4
18※※	sorsc3f	TTCTCGGCACTTGCTGTATG	(CTT)10	55.4
	sorsc3r	CGAGGAACCAGAGGAGAAGA		57.45
19	sorsc4f	CCACCTGAAGAAAACCCAGA	(CTT)9	55.4
	sorsc4r	AGAACTCGGTGACCCAACAG		57.45
20	sorsc5f	GCAACACGAAGACAAGCAAA	(CTT)9	53.35
	sorsc5r	AACTCGCTTACCAGGTGTGG		57.45
21※	sorsc6f	GCATCCTACCGTTGGTGAGT	(CTT)8	57.45
	sorsc6r	ATGAGATTCAGCGCGTCTTT		53.35
22	sorsc7f	CAGACGCAATACCTCAGCAG	(CTT)8	57.45
	sorsc7r	GACATTGACACCCCCAATTC		55.4
23	sorsc8f	AATGGTTCCCACTGATCTCG	(CTT)8	55.4
	sorsc8r	CAAATCTTCACCCCCAAAAA		51.3
24	sorsc9f	GGCCAACCGTTGACTACAAT	(CTT)6	55.4
	sorsc9r	TACACTGCAACCCTCATCCA		55.4
25	sorsc10f	AGGTGTCCAAGGAGGGAGTT	(CTT)6	57.45
	sorsc10r	TGCATCACACAACCACACAC		55.4
26	sorsc11f	AAATCACCCAGGCAATGAAG	(CTT)6	53.35
	sorsc11r	AGTGGTTTGCTGATGGGAAC		55.4
27	sorsc12f	ATCTTGGAAGCCACACTGCT	(CTT)6	55.4
	sorsc12r	AAACACAAGCCAACCACCTC		55.4
28	sorsc13f	CTTCCCTCTGCATCTTCAGC	(CTT)6	57.45
	sorsc13r	CGAAGTGATCGAGGAAAAGC		55.4
29	sorsc14f	CCTCGCAAAATAAGCCTCAG	(CTT)6	55.4
	sorsc14r	TTCGAATAACAGCAGCATCG		53.35
30	sorsc15f	AGCTTTGCGAAAACAAAAGC	(CTT)6	51.3
	sorsc15r	CGTGCTGGACGAGTAGAACA		57.45
31※※	sorsg1f	TCTCTCACTCCTCTCCCCAAT	(GAA)12	57.8
	sorsg1r	GGATCTGAACCCATTGAAGC		55.4
32※※	sorsg2f	GAGCCCTTGAGGCACAGTAG	(GAA)10	59.5
	sorsg2r	TCAGCTGCCTTCAGAGATGA		55.4
33	sorsg3f	CAAACAGAAAAAGTGAAGAAGAAGC	(GAA)8	55.66
	sorsg3r	CCCTTTTACTTGTCAATCTTGTACG		57.3
34	sorsg4f	ACTCGCTTCACCAACAATCC	(GAA)8	55.4
	sorsg4r	AACCAGTCCCACTGAACTGC		57.45
35※※	sorsg5f	AAGCAACGAATGCAGGAAAG	(GAA)7	53.35
	sorsg5r	TAGCGTCGTCTAAGCCTCGT		57.45
36	sorsg6f	GCTCAAGGCATGGAGAAAAC	(GAA)7	55.4
	sorsg6r	TGGGGTCACCAAAACATACTC		55.85
37※	sorsg7f	TGGGAACTGGTGGAGTTTTC	(GAA)7	55.4
	sorsg7r	GTTTCCAACACCGACTGCTT		55.4
38※※	sorsg8f	CAGCAGATCTCTCGGCTCTC	(GAA)7	59.5
	sorsg8r	TCATCACTCGCGACTACCTG		57.45
39	sorsg9f	TGGGAACTGGTGGAGTTTTC	(GAA)7	55.4
	sorsg9r	GTTTCCAACACCGACAGCTT		55.4
40※※	sorsg10f	GGGGAATTTGAAAGGGTTGA	(GAA)7	53.35
	sorsg10r	TGGCACCTGCACTCTTTATG		55.4
41	sorsg11f	CTTGGCCACTTGTGCTTGTA	(GAA)7	55.4
	sorsg11r	GGAGGAGGGGATTGATTGTT		55.4
42※	sorsg12f	GCTTTCCAAAAGCTCTGTGC	(GAA)7	55.4
	sorsg12r	TGCCAGATCAACATTTTAGCC		53.9
43※	sorsg13f	CAAAACCGGTTGGACAAGAC	(GAA)7	55.4
	sorsg13r	GCTGCTTCTGCTTTTCTGCT		55.4
44	sorsg14f	GTGATGCTGCACCTACGTTT	(GAA)7	55.4
	sorsg14r	GATTGGTGGGGCTCAAGTAG		57.45
45	sorsg15f	CAGCACCCCAAAGTACCAAT	(GAA)7	55.4
	sorsg15r	CACTGTCTCCCTCCATTTCAA		55.85
46	sorsh1f	GATAAAGGCGTCGACTCTGG	(GAG)10	57.45
	sorsh1r	AGGGGCAACAACAATTAACG		53.35
47	sorsh2f	AGAAACAGAGATGGCGATGG	(GAG)10	55.4
	sorsh2r	AACCCCTCCCCTAAAACCTT		55.4
48	sorsh3f	ACGGAGAAGAAGCAGCAGAG	(GAG)9	57.45
	sorsh3r	TAGGCCTACCCCTTTGTCCT		57.45
49	sorsh4f	TGGGGAGAAGAGCTCAATGT	(GAG)9	55.4
	sorsh4r	CCCTCCGAATCCCTCTTCTA		57.45
50	sorsh5f	TCCAATTCACCCACCATTTT	(GAG)9	51.3
	sorsh5r	AACGCTTGATCCTCCAGAAA		53.35
51	sorsh6f	TGCAAGTGAACCTGTTTTGC	(GAG)7	53.35
	sorsh6r	GTGAAAACCTCCCTCCTCCT		57.45
52	sorsh7f	CAAAGCACCTCTCCAACTCC	(GAG)7	57.45
	sorsh7r	TGGACACCAACAAGAGAGCA		55.4
53	sorsh8f	GGTGATGACGGTGACGAAG	(GAG)7	60
	sorsh8r	GAGGCTCTGCCTTTTCCTCT		57.45
54	sorsh9f	GGAGGAGAGGGAATGGTGAT	(GAG)7	57.45
	sorsh9r	ATCTCCTTCGCCAGCAAAT		56
55※	sorsh10f	TTTGAGATGGGGATGGAGAG	(GAG)7	55.4
	sorsh10r	AACGAGCTTTGAGCTGGGTA		55.4
56	sorsh11f	TCGATCTGTTTGCAGGTCAG	(GAG)7	55.4
	sorsh11r	AGAAACGCCACCATCAAAAC		53.35
57	sorsh12f	ATTCGCAATTGGAGACAAGG	(GAG)7	53.35
	sorsh12r	GAAGGAATCCGCCTCTAACC		57.45
58※※	sorsh13f	TCCGAATGCAGTGAAGAAGA	(GAG)6	53.35
	sorsh13r	ATGGATGACGGATTGCTCTC		55.4
59※	sorsh14f	TGTTTGGGAAAGGTTTCGAG	(GAG)6	53.35
	sorsh14r	GGTGTTTGGCACCCTCTTAG		57.45
60※	sorsh15f	GCATGCCCTCATGAAGAATC	(GAG)6	55.4
	sorsh15r	GGTGACCGTGTCATGAGTTG		57.45
61※ɞ	sorsj1f	CTTCCTCGCCAACTCATTGT	(TCC)	55.4
	sorsj1r	GAGGGACTTGAGGAGGGAGT		59.5
62	sorsj2f	TCTATTTTGAAGGCGGTTGG	(TCC)7	53.35
	sorsj2r	TGCTGGGTAGGGAATGAGTT		55.4
63	sorsj3f	ACCCTCCTCGTCTGGATCTT	(TCC)7	57.45
	sorsj3r	GGAGATTTGGGGTTTGGTTT		53.35
64※※	sorsj4f	ATCGGATCTTTTGCCTGTTG	(TCC)7	53.35
	sorsj4r	ATGCTAGGGTTCGATTGTGG		55.4
65	sorsj5f	AGGAGCAGATGAGTCAGCAA	(TCC)7	55.4
	sorsj5r	TCCTTTGCTGTTGTTGCATT		51.3
66※※	sorsj6f	TCCATTTGCTTCATTGGTCA	(TCC)6	51.3
	sorsj6r	CGATTTATTGCGGTTTGGTT		51.3
67	sorsj7f	TCAGCTTGAGCCCTCTTCAT	(TCC)6	55.4
	sorsj7r	CCACTACAGCAGGCAATGAC		57.45
68	sorsj8f	GGAGATGGTGAAGCCAAAAA	(TCC)6	53.35
	sorsj8r	GATTGTTGAGGCCGCATTAT		53.35
69	sorsj9f	CCCTTTGATTCAACCGAGAA	(TCC)6	53.35
	sorsj9r	AACCGAAGCTGAAAGACGAA		53.35
70	sorsj10f	CTCCTGCTGTGCACCCTAC	(TCC)6	62
	sorsj10r	CAGCTTCGGAAGAGAGGATG		57.45
71※	sorsj11f	TCCACACAGGTGCATACCAT	(TCC)6	55.4
	sorsj11r	ACAGGAGGTGGTTGTCTTGG		57.45
72	sorsj12f	TGTTCTCCCCTCATCCTCAC	(TCC)6	57.45
	sorsj12r	TAGTGATGTTTCGCGGTTTG		53.35
73	sorsj13f	TCGGGAGAAAGTTCGCTAAA	(TCC)6	53.35
	sorsj13r	CGCATGCCCTCATAAAGAAT		53.35
74※※	sorsj14f	GCGGAAACTTCTTCCGTGTA	(TCC)6	55.4
	sorsj14r	TGGCGTTACAAATGGTTTGA		51.3
75※	sorsj15f	CACCACCACCTTCTTCCCTA	(TCC)6	57.45
	sorsj15r	TCTCATAGCATCGGGGAACT		55.4
76※※	sorsj16f	TCTCTCCGCATTCTCCTTGT	(TCC)6	55.4
	sorsj16r	GGGGAAAAGAGAGAGGGCTA		57.45
77	sorsk1f	CTCGATTGAGAGCCAAAAGG	(TTC)8	55.4
	sorsk1r	ATCCGCTCGTCTACATGGAT		55.4
78	sorsk2f	CTCTTATCAGCCTCGCCATC	(TTC)7	57.45
	sorsk2r	CCAGTTCCTGCGAAGAAAAG		55.4
79	sorsk3f	AGATGGTGTTTCCGAGATGC	(TTC)7	55.4
	sorsk3r	CGGAAGAAGACCAACCAGAA		55.4
80	sorsk4f	GGCTTTGGTGCAGGAATGTA	(TTC)7	55.4
	sorsk4r	CCATCCACTGTCAAATGCAC		55.4
81※	sorsk5f	CCAGGAAATGTGGTCCAGTC	(TTC)7	57.45
	sorsk5r	TTGGAGAGGAGGGTTTGATG		55.4
82	sorsk6f	TGGGTTCTTCGTTCTGGTTT	(TTC)7	53.35
	sorsk6r	TGCCTGGAAGGGATATCAAG		55.4
83	sorsk7f	GACCAACCCAGGTAACCTCA	(TTC)7	57.45
	sorsk7r	CTGGAGATGGGGACAGTGAT		57.45
84※	sorsk8f	ACCTCCTGCTCGTCTTCAAA	(TTC)6	55.4
	sorsk8r	TCTTCCGATCCAAATCTTGC		53.35
85	sorsk9f	CATTCGAGAGGCCATGAAAT	(TTC)7	53.35
	sorsk9r	TTTGGTAATTGCTGCTGCTG		53.35
86※※	sorsk10f	TTTGAGGCCATTGAGTGTTG	(TTC)6	53.35
	sorsk10r	TGGTGTTTGCGAGTTTTCTG		53.35
87	sorsk11f	TGGCAAATGTTTGAGGGTAA	(TTC)6	51.3
	sorsk11r	GCGCAAAGCCAATACTTTGT		53.35
88	sorsk12f	TGAGGGAGGAGGAAATGAAA	(TTC)6	53.35
	sorsk12r	GAACCCACAAAGCCAAAAGA		53.35
89※※	sorsk13f	ATAGCCAGAACCCAGAAGCA	(TTC)6	55.4
	sorsk13r	CCGGGTTTGAGAGAAATTGA		53.35
90	sorsk14f	GAACCAAGCACAGTGCAGAA	(TTC)6	55.4
	sorsk14r	GTTCTTGCTGAGCTGCCTTT		55.4
91	sorsk15f	GCCTTCAAAGTGCTGTCTCC	(TTC)6	57.45
	sorsk15r	GCGGATGAAGGTGGTAAGAA		55.4
92	sorse1f	TCGACTCTCTCTCCCCTCAA	(TC)10	57.45
	sorse1r	GAAAAGCCAGCCACTCTCAC		57.45
93※※	sorse2f	GAACTTGGGCAGGTAAGCAC	(TC)10	57.45
	sorse2r	CTCGGTCCCTGAATTGTGTT		55.4
94※※	sorse3f	TTGGGTCTTCACCAAGAAGC	(TC)10	55.4
	sorse3r	GGGAGAAGAGACAAAGGAGGA		57.8
95	sorse4f	GCTTTCGTCCTCAATTTCCA	(TC)10	53.35
	sorse4r	GCTAAACCCCGAAATGTCAA		53.35
96※※	sorse5f	TATGGTTGATCGGCTTTGGT	(TC)10	53.35
	sorse5r	GGTTGCACTCGAATCATCAA		53.35
97	sorse6f	GGGGGTGTTGGGAATAGAGT	(TC)10	57.45
	sorse6f	CTTCCCTTCTCTCCCCTCAT		57.45
98※	sorse7f	GCTTCAAGCTCAAAAGCAGAA	(TC)10	53.9
	sorse7r	GTTGAATGACGGAGGAGGAA		55.4
99	sorse8f	GGGCCCACCTTGTTTTATTT	(TC)10	53.35
	sorse8r	GTGGGCTCAAGGAGTGAGAG		59.5
100	sorse9f	CGGATATGTTTGAGGCATGA	(TC)10	53.35
	sorse9r	GCCAATGAAAAGCTCAGAGG		55.4
101※※	sorse10f	TTTCCTCCCCACATCAAAAG	(TC)10	53.35
	sorse10r	AAGGCAACTTGTTGGGTACG		55.4
102	sorse11f	TCAAACACCGTTGCAACTTC	(TC)10	53.35
	sorse11r	TTGCGAAAGGTGAAGAACCT		53.35
103※	sorse12f	CAAAACCCTAGCCGTCTCAC	(TC)10	57.45
	sorse12r	TCTAATTTGGAGGGGGTTCC		55.4
104	sorse13f	CCAATACACCCCCTTCCTTT	(TC)10	55.4
	sorse13r	GGGGAGGGAGGAGATAGAAA		57.45
105	sorse14f	CAGAGAAACCCCTACGACGA	(TC)10	57.45
	sorse14r	TCTGCTGCTTTTTGTTTGGA		51.3
106	sorse15f	TATCACCCTCCATCGTCACA	(TC)10	55.4
	sorse15r	GATGATCTTGGCTTCCCTCA		55.4
107※	sorse16f	GGGAACCTTCTCCGTACTCC	(TC)10	59.5
	sorse16r	AGCAAACGGCAGCATAGAAT		53.35
108※※	sorse17f	GCCTTGGACTTTAGAGCTTGC	(TC)10	57.8
	sorse17r	ACTCCAGCCTTTCTCGGATT		55.4
109	sorse18f	GCGCACTTTAAGGATCTCCA	(TC)10	55.4
	sorse18r	GCAGAGAAAGCGATGGAAAG		55.4
110※※	sorse19f	CGGGATTATCTTCCCAACAA	(TC)10	53.35
	sorse19r	TGTCGGAAACAGGATTGTCA		53.35
111※	sorse20f	ATCGCTGCACTTCGACTTCT	(TC)10	55.4
	sorse20r	TCTGTCATCCATTTCGACCA		53.35
112	sorse21f	CTCAACCAACTGCTTCGTGA	(TC)10	55.4
	sorse21r	GAACTGAGCGGAGAGGAAGA		57.45
113	sorse22f	CTTCATCATTGCTGGGTCCT	(TC)10	55.4
	sorse22r	CACATCAGGAACTGTTCACACA		56.26
114	sorse23f	CCAGCATGACCACCACTATG	(TC)10	57.45
	sorse23r	TCCCCTTCTTTTCGTGAATG		53.35
115	sorse24f	TGTTTTTCTCCATGCCTTCC	(TC)10	53.35
	sorse24r	TCTTTTCCTCAACCCCTTCC		55.4
116※※	sorse25f	ATTTTGTTGGCCTCAGGATG	(TC)10	53.35
	sorse25r	GAATCATTCCCGCAAGCTAT		53.35
117	sorse26f	ACGGAGGATCTGACTCTGGA	(TC)11	57.45
	sorse26r	CTGCTGTTGGGTTTGTGTTG		55.4
118	sorse27f	GCCAAGAACCTCCGTTATCA	(TC)11	55.4
	sorse27r	ACTGAAACCTCGAAGCGAAA		53.35
119	sorse28f	TGGTTTGGGTTGAAAATGGT	(TC)11	51.3
	sorse28r	GTGACCACCTTCGCTTTGAT		55.4
120※	sorse29f	TTGATGTTGACGGAGATGGA	(TC)11	53.35
	sorse29r	ATTTCGAAACATCGAAAGCA		49.25
121	sorse30f	GAAGCATTAATGGCGGAGAA	(TC)	53.35
	sorse30r	CATGCAAGTGCTTTTGGTGT		53.35
122	sorse31f	CATCATCATCCGCATCACTC	(TC)11	55.4
	sorse31r	ATGTGGGGGATTCAGATTCA		53.35
123	sorse32f	TTACACGAAGCCCCAATTTC	(TC)11	53.35
	sorse32r	TTCCAGTGATGCATTTTCCA		51.3
124※	sorse33f	TTTCCCTTCTTCCCCCTCTA	(TC)11	55.4
	sorse33r	GCGGTAAGGAGCATTGAGAC		57.45
125※	sorse34f	CTGAATTCGGACTCGGAAAA	(TC)11	53.35
	sorse34r	CCCACTACTGCTCCCAATGT		57.45
126	sorse35f	TGATATCCACGCATCCTCTG	(TC)11	55.4
	sorse35r	ATCAAGTCGAGCAGGAAGGA		55.4
127	sorse36f	CCAAACCCTCCCTTTCTCTC	(TC)11	57.45
	sorse36r	GGCTAAGGTGTGAAAACAGAAAA		54.86
128※	sorse37f	TCATAGATGCCCATGATTGC	(TC)11	53.35
	sorse37r	CGGCAGTACTGGTACGGAAT		57.45
129	sorse38f	AAGCGCTCACTTCCATGTCT	(TC)11	55.4
	sorse38r	TTGGGAAAACAAAGCAAATG		49.25
130	sorse39f	CTTGCGAGATGACACAAAGG	(GA)16	55.4
	sorse39r	TCAAATGGGCAAACCTAACC		53.35
131	sorse40f	CCCAGTTCTCACAGGCATCT	(TC)11	57.45
	sorse40r	GCGTTGAGCTGATGAATGAA		53.35
132	sorse41f	CAGACCAATTGGCTTGTGAG	(TC)11	55.4
	sorse41r	ATCATGCATTGGCATGTGTT		51.3
133	sorse42f	TGCCCTCCATTAACGAAAGA	(TC)11	53.35
	sorse42r	CCTTAGCGCCATAAGTTTGC		55.4
134	sorse43f	AGGAAGGGCCAACAGAAGTT	(TC)12	55.4
	sorse43r	GCATTTGCTGTGCTTTGCTA		53.35
135	sorse44f	TGAAAGCACTCCATTAACAACC	(TC)12	54.4
	sorse44r	GATGATAGGGTTGCGAGGAA		55.4
136	sorse45f	CATTTCCTCCATCCTGCCTA	(TC)12	55.4
	sorse45r	TCCCGTTCTCTCTCTCTGGA		57.45
137※	sorse46f	TCCAACTCCTTGCTTTGCTT	(TC)12	53.35
	sorse46r	TTCTTCCTCTTCCCCAGACA		55.4
138	sorse47f	ACATGGCACCAAACACTCAA	(TC)12	53.35
	sorse47r	GAACGGGGTGAGATAACCAA		55.4
139	sorse48f	GATGCCCAAGATAGCGAGAG	(TC)12	57.45
	sorse48r	CCACACATTCTGGCATAAAAGA		54.4
140※※	sorse50f	TATGGTTGATCGGCTTTGGT	(TC)12	53.35
	sorse50r	TCCTTCTTGGTTGCACTTGA		53.35
Note	※: The primers of 46 SSRs scaned in the first time
	※※: The primers of 24 SSRs scaned in the sceond time
