# Supplementary material for: De novo transcriptomic analysis and development of EST-SSRs for Sorbus pohuashanensis (Hance) Hedl
Source: PLoS One. 2017 Jun 14;12(6):e0179219. doi: 10.1371/journal.pone.0179219 (PMC5470691; doi:10.1371/journal.pone.0179219)
Supplement: S2 File — (XLSX) [file pone.0179219.s004.xlsx]

## Sheet: Sheet2
Species-based distribution of BLASTX matches for unigenes against NCBI Nr database
Species	Unigene number	Percent
Malus domestica	26788	0.45335
Pyrus x bretschneideri	22512	0.380985
Prunus persica	1369	0.0231684
Prunus mume	1270	0.021493
Physcomitrella patens	506	0.00856335
Fragaria vesca subsp. vesca	504	0.00852951
Coccomyxa subellipsoidea C-169	342	0.00578788
Cucumis sativus	276	0.00467092
Ricinus communis	272	0.00460323
Selaginella moellendorffii	269	0.00455245
Glycine max	248	0.00419706
Theobroma cacao	234	0.00396013
Zea mays	230	0.00389243
Populus trichocarpa	225	0.00380782
Volvox carteri f. nagariensis	200	0.00338472
Chlorella variabilis	199	0.0033678
Medicago truncatula	187	0.00316472
Phoenix dactylifera	185	0.00313087
Chlamydomonas reinhardtii	179	0.00302933
Vitis vinifera	163	0.00275855
Micromonas sp. RCC299	146	0.00247085
Nicotiana sylvestris	146	0.00247085
Cicer arietinum	145	0.00245393
Phaseolus vulgaris	139	0.00235238
Citrus sinensis	135	0.00228469
Musa acuminata subsp. malaccensis	131	0.00221699
Citrus clementina	128	0.00216622
Amborella trichopoda	122	0.00206468
Bathycoccus prasinos	122	0.00206468
Brassica rapa	122	0.00206468
Nicotiana tomentosiformis	116	0.00196314
Micromonas pusilla CCMP1545	113	0.00191237
Cucumis melo	110	0.0018616
Solanum lycopersicum	103	0.00174313
Ostreococcus lucimarinus CCE9901	98	0.00165852
Sorghum bicolor	97	0.00164159
Capsella rubella	95	0.00160774
Solanum tuberosum	95	0.00160774
Oryza sativa Japonica Group	91	0.00154005
Brachypodium distachyon	85	0.00143851
Eutrema salsugineum	84	0.00142158
Setaria italica	77	0.00130312
Arabidopsis thaliana	74	0.00125235
Oryza brachyantha	71	0.00120158
Arabidopsis lyrata subsp. lyrata	63	0.00106619
Ostreococcus tauri	50	0.000846181
Pyrus pyrifolia	24	0.000406167
Nicotiana tabacum	11	0.00018616
Chlorokybus atmophyticus	8	0.000135389
Prasinoderma coloniale	8	0.000135389
Capsicum annuum	7	0.000118465
Nephroselmis olivacea	5	8.46181e-05
Pyrus spinosa	5	8.46181e-05
Batis maritima	4	6.76945e-05
Beta macrocarpa	4	6.76945e-05
Lotus japonicus	4	6.76945e-05
Mesostigma viride	4	6.76945e-05
Monomastix sp. OKE-1	4	6.76945e-05
Microspora stagnorum	3	5.07709e-05
Pinus koraiensis	3	5.07709e-05
Prototheca wickerhamii	3	5.07709e-05
Roya obtusa	3	5.07709e-05
Silene latifolia	3	5.07709e-05
Bracteacoccus aerius	2	3.38472e-05
Chaetosphaeridium globosum	2	3.38472e-05
Citrullus lanatus	2	3.38472e-05
Climacium americanum	2	3.38472e-05
Helicosporidium sp. ex Simulium jonesi	2	3.38472e-05
Hypnum imponens	2	3.38472e-05
Oryza sativa Indica Group	2	3.38472e-05
Pedinomonas minor	2	3.38472e-05
Prinsepia utilis	2	3.38472e-05
Pseudendoclonium akinetum	2	3.38472e-05
Trigonobalanus doichangensis	2	3.38472e-05
Vaccinium macrocarpon	2	3.38472e-05
Zea mays subsp. mays	2	3.38472e-05
Acutodesmus obliquus	1	1.69236e-05
Agrostis stolonifera	1	1.69236e-05
Asclepias syriaca	1	1.69236e-05
Auxenochlorella protothecoides	1	1.69236e-05
Beta vulgaris subsp. maritima	1	1.69236e-05
Boea hygrometrica	1	1.69236e-05
Brassica napus	1	1.69236e-05
Bryopsis hypnoides	1	1.69236e-05
Camellia impressinervis	1	1.69236e-05
Capsella bursa-pastoris	1	1.69236e-05
Castanopsis echinocarpa	1	1.69236e-05
Cercis canadensis	1	1.69236e-05
Chara vulgaris	1	1.69236e-05
Closterium baillyanum	1	1.69236e-05
Cucumis melo subsp. melo	1	1.69236e-05
Cucurbita pepo	1	1.69236e-05
Daucus carota subsp. sativus	1	1.69236e-05
Eleutherococcus senticosus	1	1.69236e-05
Entransia fimbriata	1	1.69236e-05
Erodium carvifolium	1	1.69236e-05
Erythranthe guttata	1	1.69236e-05
Gossypium barbadense	1	1.69236e-05
Gossypium stocksii	1	1.69236e-05
Helianthus annuus	1	1.69236e-05
Hevea brasiliensis	1	1.69236e-05
Ipomoea purpurea	1	1.69236e-05
Jatropha curcas	1	1.69236e-05
Lindenbergia philippensis	1	1.69236e-05
Magnolia denudata	1	1.69236e-05
Nephroselmis astigmatica	1	1.69236e-05
Nitella hyalina	1	1.69236e-05
Olimarabidopsis pumila	1	1.69236e-05
Pachycladon cheesemanii	1	1.69236e-05
Pentactina rupicola	1	1.69236e-05
Phalaenopsis aphrodite subsp. formosana	1	1.69236e-05
Pinguicula ehlersiae	1	1.69236e-05
Pyramimonas parkeae	1	1.69236e-05
Raphanus sativus	1	1.69236e-05
Salvia miltiorrhiza	1	1.69236e-05
Silene conica	1	1.69236e-05
Sphagnum palustre	1	1.69236e-05
Spinacia oleracea	1	1.69236e-05
Stockwellia quadrifida	1	1.69236e-05
Trebouxiophyceae sp. MX-AZ01	1	1.69236e-05
	59089	1
