# Supplementary material for: De novo transcriptomic analysis and development of EST-SSRs for Sorbus pohuashanensis (Hance) Hedl
Source: PLoS One. 2017 Jun 14;12(6):e0179219. doi: 10.1371/journal.pone.0179219 (PMC5470691; doi:10.1371/journal.pone.0179219)
Supplement: S3 File — (Level2). (XLSX) [file pone.0179219.s005.xlsx]

## Sheet: Sheet1
Summary of GO term assignment for S. pohuashanensis leaf transcriptome (Level 2)
Go type	Term	Unigene counts	Percent (%)	GO_id
biological_process	metabolic process	23859	0.677331	GO:0008152
	cellular process	19036	0.540412	GO:0009987
	single-organism process	12604	0.357814	GO:0044699
	biological regulation	4600	0.130589	GO:0065007
	regulation of biological process	4449	0.126302	GO:0050789
	response to stimulus	3733	0.105976	GO:0050896
	localization	3573	0.101434	GO:0051179
	establishment of localization	3559	0.101036	GO:0051234
	signaling	1775	0.0503903	GO:0023052
	cellular component organization or biogenesis	1434	0.0407097	GO:0071840
	multicellular organismal process	443	0.0125763	GO:0032501
	reproduction	333	0.00945351	GO:0000003
	reproductive process	319	0.00905607	GO:0022414
	multi-organism process	316	0.0089709	GO:0051704
	developmental process	274	0.00777857	GO:0032502
	negative regulation of biological process	130	0.00369056	GO:0048519
	positive regulation of biological process	99	0.0028105	GO:0048518
	growth	47	0.00133428	GO:0040007
	immune system process	17	0.000482612	GO:0002376
	biological adhesion	16	0.000454223	GO:0022610
	rhythmic process	14	0.000397445	GO:0048511
	locomotion	2	5.67779e-05	GO:0040011
cellular_component	cell	8001	0.22714	GO:0005623
	cell part	8001	0.22714	GO:0044464
	membrane	5772	0.163861	GO:0016020
	organelle	5669	0.160937	GO:0043226
	membrane part	4327	0.122839	GO:0044425
	macromolecular complex	3131	0.0888857	GO:0032991
	organelle part	2028	0.0575727	GO:0044422
	membrane-enclosed lumen	416	0.0118098	GO:0031974
	extracellular region	277	0.00786373	GO:0005576
	cell junction	146	0.00414478	GO:0030054
	symplast	146	0.00414478	GO:0055044
	extracellular region part	20	0.000567779	GO:0044421
	virion part	18	0.000511001	GO:0044423
	virion	18	0.000511001	GO:0019012
	extracellular matrix	13	0.000369056	GO:0031012
	nucleoid	2	5.67779e-05	GO:0009295
molecular_function	binding	21323	0.605337	GO:0005488
	catalytic activity	18652	0.52951	GO:0003824
	transporter activity	1965	0.0557842	GO:0005215
	structural molecule activity	883	0.0250674	GO:0005198
	nucleic acid binding transcription factor activity	873	0.0247835	GO:0001071
	enzyme regulator activity	334	0.0094819	GO:0030234
	molecular transducer activity	296	0.00840312	GO:0060089
	electron carrier activity	242	0.00687012	GO:0009055
	antioxidant activity	213	0.00604684	GO:0016209
	protein binding transcription factor activity	145	0.00411639	GO:0000988
	receptor activity	142	0.00403123	GO:0004872
	guanyl-nucleotide exchange factor activity	60	0.00170334	GO:0005085
	nutrient reservoir activity	41	0.00116395	GO:0045735
	metallochaperone activity	6	0.000170334	GO:0016530
	Total number of unigenes by GO assignments	35225
