# Supplementary material for: De novo transcriptomic analysis and development of EST-SSRs for Sorbus pohuashanensis (Hance) Hedl
Source: PLoS One. 2017 Jun 14;12(6):e0179219. doi: 10.1371/journal.pone.0179219 (PMC5470691; doi:10.1371/journal.pone.0179219)
Supplement: S4 File — (XLSX) [file pone.0179219.s006.xlsx]

## Sheet: Sheet1
COG annotation of S. pohuashanensis leaf unigenes
KOG categories	KOG description	Number	Percent (%)
A	RNA processing and modification	7095	0.213911
B	Chromatin structure and dynamics	1435	0.0432646
C	Energy production and conversion	3147	0.0948806
D	Cell cycle control, cell division, chromosome partitioning	2829	0.0852931
E	Amino acid transport and metabolism	2194	0.0661481
F	Nucleotide transport and metabolism	553	0.0166727
G	Carbohydrate transport and metabolism	2972	0.0896044
H	Coenzyme transport and metabolism	478	0.0144115
I	Lipid transport and metabolism	2780	0.0838157
J	Translation, ribosomal structure and biogenesis	3635	0.109594
K	Transcription	5684	0.17137
L	Replication, recombination and repair	2022	0.0609624
M	Cell wall/membrane/envelope biogenesis	1042	0.0314158
N	Cell motility	22	0.00066329
O	Posttranslational modification, protein turnover, chaperones	8780	0.264713
P	Inorganic ion transport and metabolism	2175	0.0655753
Q	Secondary metabolites biosynthesis, transport and catabolism	3053	0.0920466
R	General function prediction only	9449	0.284883
S	Function unknown	4314	0.130065
T	Signal transduction mechanisms	16748	0.504945
U	Intracellular trafficking, secretion, and vesicular transport	5476	0.165099
V	Defense mechanisms	441	0.0132959
W	Extracellular structures	581	0.0175169
Y	Nuclear structure	485	0.0146225
Z	Cytoskeleton	8348	0.251688
Total		33168	1
