# Supplementary material for: De novo transcriptomic analysis and development of EST-SSRs for Sorbus pohuashanensis (Hance) Hedl
Source: PLoS One. 2017 Jun 14;12(6):e0179219. doi: 10.1371/journal.pone.0179219 (PMC5470691; doi:10.1371/journal.pone.0179219)
Supplement: S5 File — (XLSX) [file pone.0179219.s007.xlsx]

## Sheet: Sheet1
Summary of KEGG pathways involved in the S. pohuashanensis leaf transcriptome
Number	Pathway_ID	Pathway_description	Unigene_number	Percent (%)
1	ko01100	Metabolic pathways	980	0.0702358
2	ko01110	Biosynthesis of secondary metabolites	435	0.0311761
3	ko01130	Biosynthesis of antibiotics	217	0.0155522
4	ko01120	Microbial metabolism in diverse environments	179	0.0128288
5	ko03010	Ribosome	126	0.00903032
6	ko01230	Biosynthesis of amino acids	114	0.00817029
7	ko00190	Oxidative phosphorylation	108	0.00774027
8	ko03013	RNA transport	107	0.0076686
9	ko01200	Carbon metabolism	105	0.00752526
10	ko03040	Spliceosome	105	0.00752526
11	ko00230	Purine metabolism	102	0.00731026
12	ko04144	Endocytosis	98	0.00702358
13	ko04141	Protein processing in endoplasmic reticulum	96	0.00688024
14	ko05169	Epstein-Barr virus infection	83	0.00594854
15	ko00240	Pyrimidine metabolism	76	0.00544686
16	ko05166	HTLV-I infection	74	0.00530352
17	ko04151	PI3K-Akt signaling pathway	72	0.00516018
18	ko04120	Ubiquitin mediated proteolysis	70	0.00501684
19	ko04110	Cell cycle	70	0.00501684
20	ko04932	Non-alcoholic fatty liver disease (NAFLD)	69	0.00494517
21	ko05203	Viral carcinogenesis	66	0.00473017
22	ko05205	Proteoglycans in cancer	59	0.00422848
23	ko04111	Cell cycle - yeast	57	0.00408514
24	ko05168	Herpes simplex infection	56	0.00401347
25	ko04810	Regulation of actin cytoskeleton	56	0.00401347
26	ko03008	Ribosome biogenesis in eukaryotes	56	0.00401347
27	ko04142	Lysosome	54	0.00387014
28	ko04510	Focal adhesion	53	0.00379847
29	ko03015	mRNA surveillance pathway	51	0.00365513
30	ko05206	MicroRNAs in cancer	48	0.00344012
31	ko03018	RNA degradation	48	0.00344012
32	ko04145	Phagosome	45	0.00322511
33	ko00564	Glycerophospholipid metabolism	45	0.00322511
34	ko00520	Amino sugar and nucleotide sugar metabolism	44	0.00315344
35	ko00270	Cysteine and methionine metabolism	44	0.00315344
36	ko04146	Peroxisome	44	0.00315344
37	ko05164	Influenza A	43	0.00308177
38	ko04152	AMPK signaling pathway	43	0.00308177
39	ko04113	Meiosis - yeast	42	0.00301011
40	ko04114	Oocyte meiosis	42	0.00301011
41	ko04910	Insulin signaling pathway	42	0.00301011
42	ko04010	MAPK signaling pathway	41	0.00293844
43	ko04075	Plant hormone signal transduction	41	0.00293844
44	ko01212	Fatty acid metabolism	41	0.00293844
45	ko00620	Pyruvate metabolism	41	0.00293844
46	ko00260	Glycine, serine and threonine metabolism	40	0.00286677
47	ko00500	Starch and sucrose metabolism	40	0.00286677
48	ko04015	Rap1 signaling pathway	40	0.00286677
49	ko03050	Proteasome	39	0.0027951
50	ko04530	Tight junction	38	0.00272343
51	ko00010	Glycolysis / Gluconeogenesis	37	0.00265176
52	ko00860	Porphyrin and chlorophyll metabolism	37	0.00265176
53	ko04014	Ras signaling pathway	37	0.00265176
54	ko04919	Thyroid hormone signaling pathway	35	0.00250842
55	ko03420	Nucleotide excision repair	35	0.00250842
56	ko00250	Alanine, aspartate and glutamate metabolism	35	0.00250842
57	ko01210	2-Oxocarboxylic acid metabolism	35	0.00250842
58	ko04626	Plant-pathogen interaction	34	0.00243675
59	ko00330	Arginine and proline metabolism	34	0.00243675
60	ko04390	Hippo signaling pathway	34	0.00243675
61	ko04611	Platelet activation	34	0.00243675
62	ko04722	Neurotrophin signaling pathway	33	0.00236508
63	ko04022	cGMP-PKG signaling pathway	33	0.00236508
64	ko04066	HIF-1 signaling pathway	32	0.00229341
65	ko00310	Lysine degradation	32	0.00229341
66	ko00195	Photosynthesis	32	0.00229341
67	ko03030	DNA replication	32	0.00229341
68	ko04921	Oxytocin signaling pathway	32	0.00229341
69	ko04070	Phosphatidylinositol signaling system	32	0.00229341
70	ko04670	Leukocyte transendothelial migration	31	0.00222174
71	ko00510	N-Glycan biosynthesis	31	0.00222174
72	ko00562	Inositol phosphate metabolism	31	0.00222174
73	ko05161	Hepatitis B	31	0.00222174
74	ko04071	Sphingolipid signaling pathway	31	0.00222174
75	ko03460	Fanconi anemia pathway	31	0.00222174
76	ko04914	Progesterone-mediated oocyte maturation	31	0.00222174
77	ko04310	Wnt signaling pathway	31	0.00222174
78	ko00900	Terpenoid backbone biosynthesis	30	0.00215008
79	ko00280	Valine, leucine and isoleucine degradation	29	0.00207841
80	ko04024	cAMP signaling pathway	29	0.00207841
81	ko03410	Base excision repair	29	0.00207841
82	ko04260	Cardiac muscle contraction	29	0.00207841
83	ko04068	FoxO signaling pathway	29	0.00207841
84	ko00630	Glyoxylate and dicarboxylate metabolism	29	0.00207841
85	ko04072	Phospholipase D signaling pathway	28	0.00200674
86	ko03022	Basal transcription factors	28	0.00200674
87	ko00561	Glycerolipid metabolism	28	0.00200674
88	ko00970	Aminoacyl-tRNA biosynthesis	28	0.00200674
89	ko00051	Fructose and mannose metabolism	28	0.00200674
90	ko02020	Two-component system	27	0.00193507
91	ko04666	Fc gamma R-mediated phagocytosis	27	0.00193507
92	ko00710	Carbon fixation in photosynthetic organisms	27	0.00193507
93	ko04020	Calcium signaling pathway	27	0.00193507
94	ko04721	Synaptic vesicle cycle	27	0.00193507
95	ko04931	Insulin resistance	27	0.00193507
96	ko05202	Transcriptional misregulation in cancer	26	0.0018634
97	ko04261	Adrenergic signaling in cardiomyocytes	26	0.0018634
98	ko03020	RNA polymerase	26	0.0018634
99	ko00220	Arginine biosynthesis	26	0.0018634
100	ko00640	Propanoate metabolism	26	0.0018634
101	ko04630	Jak-STAT signaling pathway	25	0.00179173
102	ko04922	Glucagon signaling pathway	25	0.00179173
103	ko04520	Adherens junction	25	0.00179173
104	ko00020	Citrate cycle (TCA cycle)	25	0.00179173
105	ko04712	Circadian rhythm - plant	25	0.00179173
106	ko00380	Tryptophan metabolism	25	0.00179173
107	ko03440	Homologous recombination	25	0.00179173
108	ko00400	Phenylalanine, tyrosine and tryptophan biosynthesis	25	0.00179173
109	ko04360	Axon guidance	25	0.00179173
110	ko05231	Choline metabolism in cancer	25	0.00179173
111	ko04150	mTOR signaling pathway	24	0.00172006
112	ko04550	Signaling pathways regulating pluripotency of stem cells	24	0.00172006
113	ko04062	Chemokine signaling pathway	24	0.00172006
114	ko03060	Protein export	24	0.00172006
115	ko04380	Osteoclast differentiation	24	0.00172006
116	ko04610	Complement and coagulation cascades	23	0.00164839
117	ko00513	Various types of N-glycan biosynthesis	23	0.00164839
118	ko04115	p53 signaling pathway	23	0.00164839
119	ko05132	Salmonella infection	23	0.00164839
120	ko02010	ABC transporters	23	0.00164839
121	ko05230	Central carbon metabolism in cancer	23	0.00164839
122	ko00130	Ubiquinone and other terpenoid-quinone biosynthesis	22	0.00157672
123	ko05034	Alcoholism	22	0.00157672
124	ko04668	TNF signaling pathway	22	0.00157672
125	ko00480	Glutathione metabolism	22	0.00157672
126	ko00350	Tyrosine metabolism	21	0.00150505
127	ko04728	Dopaminergic synapse	21	0.00150505
128	ko03430	Mismatch repair	21	0.00150505
129	ko00052	Galactose metabolism	21	0.00150505
130	ko00940	Phenylpropanoid biosynthesis	21	0.00150505
131	ko00071	Fatty acid degradation	21	0.00150505
132	ko04660	T cell receptor signaling pathway	21	0.00150505
133	ko00410	beta-Alanine metabolism	21	0.00150505
134	ko04270	Vascular smooth muscle contraction	20	0.00143338
135	ko00360	Phenylalanine metabolism	20	0.00143338
136	ko05134	Legionellosis	20	0.00143338
137	ko00680	Methane metabolism	20	0.00143338
138	ko00030	Pentose phosphate pathway	20	0.00143338
139	ko00563	Glycosylphosphatidylinositol(GPI)-anchor biosynthesis	20	0.00143338
140	ko04623	Cytosolic DNA-sensing pathway	20	0.00143338
141	ko04540	Gap junction	20	0.00143338
142	ko04130	SNARE interactions in vesicular transport	19	0.00136171
143	ko00100	Steroid biosynthesis	19	0.00136171
144	ko04915	Estrogen signaling pathway	19	0.00136171
145	ko04612	Antigen processing and presentation	19	0.00136171
146	ko04972	Pancreatic secretion	19	0.00136171
147	ko00720	Carbon fixation pathways in prokaryotes	18	0.00129005
148	ko04350	TGF-beta signaling pathway	18	0.00129005
149	ko04391	Hippo signaling pathway - fly	18	0.00129005
150	ko00600	Sphingolipid metabolism	18	0.00129005
151	ko00040	Pentose and glucuronate interconversions	18	0.00129005
152	ko04012	ErbB signaling pathway	18	0.00129005
153	ko04912	GnRH signaling pathway	18	0.00129005
154	ko00670	One carbon pool by folate	18	0.00129005
155	ko00061	Fatty acid biosynthesis	18	0.00129005
156	ko00760	Nicotinate and nicotinamide metabolism	18	0.00129005
157	ko00650	Butanoate metabolism	18	0.00129005
158	ko00920	Sulfur metabolism	17	0.00121838
159	ko00053	Ascorbate and aldarate metabolism	17	0.00121838
160	ko00906	Carotenoid biosynthesis	17	0.00121838
161	ko04064	NF-kappa B signaling pathway	17	0.00121838
162	ko03320	PPAR signaling pathway	17	0.00121838
163	ko04918	Thyroid hormone synthesis	17	0.00121838
164	ko04512	ECM-receptor interaction	17	0.00121838
165	ko04916	Melanogenesis	16	0.00114671
166	ko04962	Vasopressin-regulated water reabsorption	16	0.00114671
167	ko04662	B cell receptor signaling pathway	16	0.00114671
168	ko04650	Natural killer cell mediated cytotoxicity	16	0.00114671
169	ko01040	Biosynthesis of unsaturated fatty acids	16	0.00114671
170	ko00910	Nitrogen metabolism	16	0.00114671
171	ko00770	Pantothenate and CoA biosynthesis	16	0.00114671
172	ko05133	Pertussis	15	0.00107504
173	ko04140	Regulation of autophagy	15	0.00107504
174	ko04720	Long-term potentiation	15	0.00107504
175	ko00592	alpha-Linolenic acid metabolism	15	0.00107504
176	ko04730	Long-term depression	15	0.00107504
177	ko00340	Histidine metabolism	15	0.00107504
178	ko04970	Salivary secretion	14	0.00100337
179	ko00790	Folate biosynthesis	14	0.00100337
180	ko04620	Toll-like receptor signaling pathway	14	0.00100337
181	ko00565	Ether lipid metabolism	14	0.00100337
182	ko04920	Adipocytokine signaling pathway	14	0.00100337
183	ko00300	Lysine biosynthesis	14	0.00100337
184	ko04370	VEGF signaling pathway	14	0.00100337
185	ko04976	Bile secretion	14	0.00100337
186	ko00983	Drug metabolism - other enzymes	14	0.00100337
187	ko00830	Retinol metabolism	14	0.00100337
188	ko00450	Selenocompound metabolism	14	0.00100337
189	ko04724	Glutamatergic synapse	14	0.00100337
190	ko00062	Fatty acid elongation	14	0.00100337
191	ko04210	Apoptosis	14	0.00100337
192	ko04725	Cholinergic synapse	14	0.00100337
193	ko00627	Aminobenzoate degradation	13	0.000931699
194	ko04917	Prolactin signaling pathway	13	0.000931699
195	ko04727	GABAergic synapse	13	0.000931699
196	ko04713	Circadian entrainment	13	0.000931699
197	ko04514	Cell adhesion molecules (CAMs)	13	0.000931699
198	ko04961	Endocrine and other factor-regulated calcium reabsorption	13	0.000931699
199	ko04974	Protein digestion and absorption	13	0.000931699
200	ko04622	RIG-I-like receptor signaling pathway	13	0.000931699
201	ko00196	Photosynthesis - antenna proteins	12	0.00086003
202	ko04978	Mineral absorption	12	0.00086003
203	ko04330	Notch signaling pathway	12	0.00086003
204	ko00941	Flavonoid biosynthesis	12	0.00086003
205	ko04971	Gastric acid secretion	12	0.00086003
206	ko04011	MAPK signaling pathway - yeast	12	0.00086003
207	ko00980	Metabolism of xenobiotics by cytochrome P450	12	0.00086003
208	ko04060	Cytokine-cytokine receptor interaction	12	0.00086003
209	ko04911	Insulin secretion	12	0.00086003
210	ko00590	Arachidonic acid metabolism	12	0.00086003
211	ko04966	Collecting duct acid secretion	12	0.00086003
212	ko04621	NOD-like receptor signaling pathway	12	0.00086003
213	ko00290	Valine, leucine and isoleucine biosynthesis	11	0.000788361
214	ko04924	Renin secretion	11	0.000788361
215	ko04726	Serotonergic synapse	11	0.000788361
216	ko00460	Cyanoamino acid metabolism	11	0.000788361
217	ko04750	Inflammatory mediator regulation of TRP channels	11	0.000788361
218	ko00511	Other glycan degradation	11	0.000788361
219	ko04925	Aldosterone synthesis and secretion	11	0.000788361
220	ko04973	Carbohydrate digestion and absorption	10	0.000716692
221	ko04723	Retrograde endocannabinoid signaling	10	0.000716692
222	ko04080	Neuroactive ligand-receptor interaction	10	0.000716692
223	ko04710	Circadian rhythm	10	0.000716692
224	ko05204	Chemical carcinogenesis	10	0.000716692
225	ko04975	Fat digestion and absorption	10	0.000716692
226	ko05031	Amphetamine addiction	10	0.000716692
227	ko00982	Drug metabolism - cytochrome P450	9	0.000645023
228	ko04960	Aldosterone-regulated sodium reabsorption	9	0.000645023
229	ko03450	Non-homologous end-joining	9	0.000645023
230	ko00904	Diterpenoid biosynthesis	9	0.000645023
231	ko04640	Hematopoietic cell lineage	9	0.000645023
232	ko04664	Fc epsilon RI signaling pathway	9	0.000645023
233	ko00960	Tropane, piperidine and pyridine alkaloid biosynthesis	9	0.000645023
234	ko00730	Thiamine metabolism	9	0.000645023
235	ko04122	Sulfur relay system	9	0.000645023
236	ko00550	Peptidoglycan biosynthesis	8	0.000573353
237	ko04340	Hedgehog signaling pathway	8	0.000573353
238	ko00073	Cutin, suberine and wax biosynthesis	8	0.000573353
239	ko00540	Lipopolysaccharide biosynthesis	8	0.000573353
240	ko00780	Biotin metabolism	8	0.000573353
241	ko05032	Morphine addiction	8	0.000573353
242	ko00750	Vitamin B6 metabolism	8	0.000573353
243	ko00950	Isoquinoline alkaloid biosynthesis	8	0.000573353
244	ko00909	Sesquiterpenoid and triterpenoid biosynthesis	7	0.000501684
245	ko04320	Dorso-ventral axis formation	7	0.000501684
246	ko00905	Brassinosteroid biosynthesis	7	0.000501684
247	ko00740	Riboflavin metabolism	7	0.000501684
248	ko00643	Styrene degradation	7	0.000501684
249	ko00140	Steroid hormone biosynthesis	7	0.000501684
250	ko00261	Monobactam biosynthesis	7	0.000501684
251	ko01220	Degradation of aromatic compounds	7	0.000501684
252	ko00625	Chloroalkane and chloroalkene degradation	7	0.000501684
253	ko04614	Renin-angiotensin system	6	0.000430015
254	ko03070	Bacterial secretion system	6	0.000430015
255	ko04740	Olfactory transduction	6	0.000430015
256	ko04923	Regulation of lipolysis in adipocytes	6	0.000430015
257	ko00591	Linoleic acid metabolism	6	0.000430015
258	ko00660	C5-Branched dibasic acid metabolism	6	0.000430015
259	ko04964	Proximal tubule bicarbonate reclamation	6	0.000430015
260	ko05030	Cocaine addiction	6	0.000430015
261	ko04977	Vitamin digestion and absorption	6	0.000430015
262	ko00514	Other types of O-glycan biosynthesis	5	0.000358346
263	ko00945	Stilbenoid, diarylheptanoid and gingerol biosynthesis	5	0.000358346
264	ko00930	Caprolactam degradation	5	0.000358346
265	ko04112	Cell cycle - Caulobacter	5	0.000358346
266	ko05321	Inflammatory bowel disease (IBD)	5	0.000358346
267	ko04013	MAPK signaling pathway - fly	5	0.000358346
268	ko00521	Streptomycin biosynthesis	5	0.000358346
269	ko00534	Glycosaminoglycan biosynthesis - heparan sulfate / heparin	5	0.000358346
270	ko00430	Taurine and hypotaurine metabolism	5	0.000358346
271	ko00908	Zeatin biosynthesis	5	0.000358346
272	ko00966	Glucosinolate biosynthesis	4	0.000286677
273	ko00603	Glycosphingolipid biosynthesis - globo series	4	0.000286677
274	ko00253	Tetracycline biosynthesis	4	0.000286677
275	ko00440	Phosphonate and phosphinate metabolism	4	0.000286677
276	ko02030	Bacterial chemotaxis	4	0.000286677
277	ko01503	Cationic antimicrobial peptide (CAMP) resistance	4	0.000286677
278	ko00362	Benzoate degradation	4	0.000286677
279	ko00902	Monoterpenoid biosynthesis	4	0.000286677
280	ko00531	Glycosaminoglycan degradation	4	0.000286677
281	ko00604	Glycosphingolipid biosynthesis - ganglio series	4	0.000286677
282	ko00072	Synthesis and degradation of ketone bodies	4	0.000286677
283	ko04745	Phototransduction - fly	3	0.000215008
284	ko05033	Nicotine addiction	3	0.000215008
285	ko00232	Caffeine metabolism	3	0.000215008
286	ko00785	Lipoic acid metabolism	3	0.000215008
287	ko01502	Vancomycin resistance	3	0.000215008
288	ko00626	Naphthalene degradation	3	0.000215008
289	ko00361	Chlorocyclohexane and chlorobenzene degradation	3	0.000215008
290	ko04742	Taste transduction	3	0.000215008
291	ko00623	Toluene degradation	3	0.000215008
292	ko00363	Bisphenol degradation	3	0.000215008
293	ko02040	Flagellar assembly	3	0.000215008
294	ko00601	Glycosphingolipid biosynthesis - lacto and neolacto series	3	0.000215008
295	ko00471	D-Glutamine and D-glutamate metabolism	3	0.000215008
296	ko00901	Indole alkaloid biosynthesis	2	0.000143338
297	ko00532	Glycosaminoglycan biosynthesis - chondroitin sulfate / dermatan sulfate	2	0.000143338
298	ko01501	beta-Lactam resistance	2	0.000143338
299	ko00281	Geraniol degradation	2	0.000143338
300	ko00942	Anthocyanin biosynthesis	2	0.000143338
301	ko04744	Phototransduction	2	0.000143338
302	ko00533	Glycosaminoglycan biosynthesis - keratan sulfate	2	0.000143338
303	ko00364	Fluorobenzoate degradation	2	0.000143338
304	ko00512	Mucin type O-Glycan biosynthesis	2	0.000143338
305	ko00944	Flavone and flavonol biosynthesis	2	0.000143338
306	ko04913	Ovarian steroidogenesis	2	0.000143338
307	ko00401	Novobiocin biosynthesis	2	0.000143338
308	ko04711	Circadian rhythm - fly	2	0.000143338
309	ko00903	Limonene and pinene degradation	2	0.000143338
310	ko00523	Polyketide sugar unit biosynthesis	2	0.000143338
311	ko00791	Atrazine degradation	1	7.16692e-05
312	ko01055	Biosynthesis of vancomycin group antibiotics	1	7.16692e-05
313	ko00984	Steroid degradation	1	7.16692e-05
314	ko00332	Carbapenem biosynthesis	1	7.16692e-05
315	ko01051	Biosynthesis of ansamycins	1	7.16692e-05
316	ko00624	Polycyclic aromatic hydrocarbon degradation	1	7.16692e-05
317	ko01053	Biosynthesis of siderophore group nonribosomal peptides	1	7.16692e-05
318	ko00254	Aflatoxin biosynthesis	1	7.16692e-05
319	ko00965	Betalain biosynthesis	1	7.16692e-05
320	ko00524	Butirosin and neomycin biosynthesis	1	7.16692e-05
321	ko02060	Phosphotransferase system (PTS)	1	7.16692e-05
322	ko00120	Primary bile acid biosynthesis	1	7.16692e-05
