# Supplementary material for: De novo transcriptomic analysis and development of EST-SSRs for Sorbus pohuashanensis (Hance) Hedl
Source: PLoS One. 2017 Jun 14;12(6):e0179219. doi: 10.1371/journal.pone.0179219 (PMC5470691; doi:10.1371/journal.pone.0179219)
Supplement: S6 File — (XLSX) [file pone.0179219.s008.xlsx]

## Sheet: Sheet1
Summary of the simple sequence repeat (SSR) of S. pohuashanensis
contig_ID	SSR nr.	SSR type	SSR	size	start	end		SSR type	p2	p3	p4	p5	p6
First_Contig5	1	p2	(AC)10	20	1411	1430		Number	179	262	92	32	18
First_Contig2156	1	p2	(AC)10	20	461	480		Total	583
First_Contig12503	1	p2	(AC)10	20	134	153
Contig10283	1	p2	(AC)10	20	72	91
Contig34473	1	p2	(AC)10	20	149	168
Contig45948	1	p2	(AC)10	20	1080	1099
Contig70926	1	p2	(AC)10	20	161	180
Contig93540	1	p2	(AC)10	20	388	407
First_Contig5522	1	p2	(AC)11	22	230	251
Contig11065	2	p2	(AC)11	22	2020	2041
Contig74607	1	p2	(AC)11	22	1135	1156
Contig83329	1	p2	(AC)11	22	153	174
Contig96825	1	p2	(AC)11	22	234	255
Contig101433	1	p2	(AC)12	24	241	264
Contig4118	1	p2	(AC)13	26	1002	1027
Contig37168	1	p2	(AC)13	26	264	289
Contig109532	1	p2	(AC)13	26	60	85
Contig58544	1	p2	(AC)14	28	28	55
Contig45942	1	p2	(AC)16	32	956	987
Contig106436	1	p2	(AC)17	34	89	122
Contig88749	1	p2	(AC)21	42	338	379
First_Contig2298	2	p2	(AC)6	12	2243	2254
First_Contig3156	1	p2	(AC)6	12	3	14
First_Contig4515	1	p2	(AC)6	12	11	22
First_Contig12607	1	p2	(AC)6	12	233	244
Contig70	2	p2	(AC)6	12	1364	1375
Contig3749	1	p2	(AC)6	12	124	135
Contig12584	1	p2	(AC)6	12	692	703
Contig16371	1	p2	(AC)6	12	301	312
Contig21404	1	p2	(AC)6	12	1570	1581
Contig23035	1	p2	(AC)6	12	32	43
Contig24058	1	p2	(AC)6	12	165	176
Contig24569	1	p2	(AC)6	12	986	997
Contig28537	1	p2	(AC)6	12	225	236
Contig30068	1	p2	(AC)6	12	222	233
Contig31142	1	p2	(AC)6	12	12	23
Contig33707	2	p2	(AC)6	12	412	423
Contig36539	1	p2	(AC)6	12	33	44
Contig37492	1	p2	(AC)6	12	487	498
Contig38697	1	p2	(AC)6	12	727	738
Contig44000	1	p2	(AC)6	12	282	293
Contig46396	1	p2	(AC)6	12	53	64
Contig48013	1	p2	(AC)6	12	951	962
Contig52039	1	p2	(AC)6	12	375	386
Contig54750	1	p2	(AC)6	12	315	326
Contig55299	1	p2	(AC)6	12	407	418
Contig55415	1	p2	(AC)6	12	911	922
Contig57145	1	p2	(AC)6	12	281	292
Contig59967	2	p2	(AC)6	12	472	483
Contig63378	1	p2	(AC)6	12	219	230
Contig65083	1	p2	(AC)6	12	160	171
Contig66102	2	p2	(AC)6	12	815	826
Contig68202	1	p2	(AC)6	12	322	333
Contig70088	1	p2	(AC)6	12	68	79
Contig71410	2	p2	(AC)6	12	1312	1323
Contig75363	1	p2	(AC)6	12	265	276
Contig76804	1	p2	(AC)6	12	215	226
Contig78288	1	p2	(AC)6	12	390	401
Contig79397	1	p2	(AC)6	12	606	617
Contig79401	1	p2	(AC)6	12	137	148
Contig81240	1	p2	(AC)6	12	1	12
Contig83103	1	p2	(AC)6	12	258	269
Contig86837	1	p2	(AC)6	12	76	87
Contig96973	1	p2	(AC)6	12	100	111
Contig98879	1	p2	(AC)6	12	495	506
Contig103012	1	p2	(AC)6	12	737	748
Contig105385	1	p2	(AC)6	12	63	74
Contig105385	2	p2	(AC)6	12	243	254
Contig106157	1	p2	(AC)6	12	83	94
Contig106175	1	p2	(AC)6	12	154	165
Contig106394	1	p2	(AC)6	12	109	120
Contig110247	1	p2	(AC)6	12	50	61
Second_Contig256	1	p2	(AC)7	14	1436	1449
First_Contig3315	2	p2	(AC)7	14	1969	1982
First_Contig12629	2	p2	(AC)7	14	785	798
Contig10443	2	p2	(AC)7	14	1881	1894
Contig12376	2	p2	(AC)7	14	2545	2558
Contig13496	1	p2	(AC)7	14	2714	2727
Contig17102	1	p2	(AC)7	14	356	369
Contig17104	1	p2	(AC)7	14	1698	1711
Contig18268	1	p2	(AC)7	14	107	120
Contig30904	1	p2	(AC)7	14	9	22
Contig51121	1	p2	(AC)7	14	179	192
Contig51315	1	p2	(AC)7	14	391	404
Contig55624	1	p2	(AC)7	14	392	405
Contig64581	1	p2	(AC)7	14	118	131
Contig65900	1	p2	(AC)7	14	1544	1557
Contig67235	1	p2	(AC)7	14	186	199
Contig67235	2	p2	(AC)7	14	326	339
Contig69320	2	p2	(AC)7	14	2042	2055
Contig71459	1	p2	(AC)7	14	420	433
Contig76029	1	p2	(AC)7	14	230	243
Contig79732	1	p2	(AC)7	14	363	376
Contig80104	1	p2	(AC)7	14	656	669
Contig80315	1	p2	(AC)7	14	5	18
Contig81339	1	p2	(AC)7	14	110	123
Contig86440	1	p2	(AC)7	14	131	144
Contig87221	1	p2	(AC)7	14	193	206
Contig88167	2	p2	(AC)7	14	555	568
Contig90552	1	p2	(AC)7	14	1	14
Contig91535	1	p2	(AC)7	14	38	51
Contig99974	1	p2	(AC)7	14	203	216
Contig114518	1	p2	(AC)7	14	583	596
First_Contig4414	1	p2	(AC)8	16	1420	1435
First_Contig6920	1	p2	(AC)8	16	1	16
First_Contig7039	1	p2	(AC)8	16	36	51
First_Contig7795	2	p2	(AC)8	16	167	182
First_Contig8811	1	p2	(AC)8	16	11	26
First_Contig9213	1	p2	(AC)8	16	122	137
First_Contig10484	1	p2	(AC)8	16	11	26
First_Contig11260	1	p2	(AC)8	16	220	235
First_Contig11528	1	p2	(AC)8	16	252	267
Contig35158	1	p2	(AC)8	16	27	42
Contig40078	1	p2	(AC)8	16	2183	2198
Contig46717	1	p2	(AC)8	16	1	16
Contig63236	1	p2	(AC)8	16	498	513
Contig67336	1	p2	(AC)8	16	6	21
Contig68111	1	p2	(AC)8	16	2	17
Contig70636	1	p2	(AC)8	16	128	143
Contig73417	1	p2	(AC)8	16	283	298
Contig77273	1	p2	(AC)8	16	63	78
Contig81811	1	p2	(AC)8	16	195	210
Contig83636	1	p2	(AC)8	16	328	343
Contig85517	2	p2	(AC)8	16	883	898
Contig90547	1	p2	(AC)8	16	295	310
Contig92979	1	p2	(AC)8	16	455	470
Contig96923	2	p2	(AC)8	16	1031	1046
Contig100433	1	p2	(AC)8	16	451	466
Contig105457	1	p2	(AC)8	16	4	19
Contig105496	1	p2	(AC)8	16	233	248
First_Contig3703	2	p2	(AC)9	18	1480	1497
First_Contig4559	1	p2	(AC)9	18	882	899
Contig10286	1	p2	(AC)9	18	773	790
Contig10421	1	p2	(AC)9	18	381	398
Contig34126	1	p2	(AC)9	18	397	414
Contig38592	1	p2	(AC)9	18	540	557
Contig48897	1	p2	(AC)9	18	267	284
Contig49199	1	p2	(AC)9	18	90	107
Contig75274	1	p2	(AC)9	18	309	326
Contig87884	1	p2	(AC)9	18	92	109
Contig94199	1	p2	(AC)9	18	379	396
Contig106775	1	p2	(AC)9	18	110	127
First_Contig882	1	p2	(AG)10	20	292	311
First_Contig2451	1	p2	(AG)10	20	50	69
First_Contig2910	2	p2	(AG)10	20	1634	1653
First_Contig3450	1	p2	(AG)10	20	282	301
First_Contig3466	1	p2	(AG)10	20	1455	1474
First_Contig3873	2	p2	(AG)10	20	157	176
First_Contig4099	1	p2	(AG)10	20	1203	1222
First_Contig4521	1	p2	(AG)10	20	550	569
First_Contig6848	2	p2	(AG)10	20	296	315
First_Contig9529	1	p2	(AG)10	20	827	846
First_Contig10290	1	p2	(AG)10	20	534	553
First_Contig10482	2	p2	(AG)10	20	1029	1048
First_Contig12557	1	p2	(AG)10	20	26	45
Contig2311	2	p2	(AG)10	20	1350	1369
Contig2703	1	p2	(AG)10	20	616	635
Contig10264	1	p2	(AG)10	20	1207	1226
Contig10351	1	p2	(AG)10	20	17	36
Contig17533	1	p2	(AG)10	20	365	384
Contig22308	1	p2	(AG)10	20	203	222
Contig24084	1	p2	(AG)10	20	625	644
Contig26254	1	p2	(AG)10	20	555	574
Contig29314	1	p2	(AG)10	20	354	373
Contig34249	1	p2	(AG)10	20	333	352
Contig45210	1	p2	(AG)10	20	712	731
Contig47801	1	p2	(AG)10	20	1559	1578
Contig48473	1	p2	(AG)10	20	990	1009
Contig50562	2	p2	(AG)10	20	470	489
Contig51313	2	p2	(AG)10	20	303	322
Contig52180	1	p2	(AG)10	20	9	28
Contig52414	1	p2	(AG)10	20	416	435
Contig53305	1	p2	(AG)10	20	191	210
Contig55226	1	p2	(AG)10	20	3656	3675
Contig55649	1	p2	(AG)10	20	392	411
Contig58540	1	p2	(AG)10	20	150	169
Contig60195	1	p2	(AG)10	20	318	337
Contig70486	1	p2	(AG)10	20	42	61
Contig72283	1	p2	(AG)10	20	378	397
Contig74494	1	p2	(AG)10	20	82	101
Contig75535	2	p2	(AG)10	20	957	976
Contig83961	1	p2	(AG)10	20	306	325
Contig87836	1	p2	(AG)10	20	766	785
Contig96639	1	p2	(AG)10	20	29	48
Contig97981	1	p2	(AG)10	20	65	84
Contig105711	1	p2	(AG)10	20	36	55
Contig114079	1	p2	(AG)10	20	264	283
Second_Contig257	1	p2	(AG)11	22	1842	1863
First_Contig347	1	p2	(AG)11	22	21	42
First_Contig803	1	p2	(AG)11	22	1743	1764
First_Contig3816	2	p2	(AG)11	22	316	337
First_Contig4308	1	p2	(AG)11	22	910	931
First_Contig6720	1	p2	(AG)11	22	2149	2170
First_Contig8584	1	p2	(AG)11	22	469	490
Contig535	1	p2	(AG)11	22	2581	2602
Contig4723	1	p2	(AG)11	22	1178	1199
Contig5387	1	p2	(AG)11	22	577	598
Contig7140	1	p2	(AG)11	22	446	467
Contig7252	1	p2	(AG)11	22	453	474
Contig9433	1	p2	(AG)11	22	5	26
Contig11660	2	p2	(AG)11	22	473	494
Contig14591	1	p2	(AG)11	22	1083	1104
Contig35650	2	p2	(AG)11	22	858	879
Contig36749	1	p2	(AG)11	22	458	479
Contig37001	1	p2	(AG)11	22	17	38
Contig37210	1	p2	(AG)11	22	73	94
Contig40794	1	p2	(AG)11	22	351	372
Contig42959	1	p2	(AG)11	22	1268	1289
Contig52202	1	p2	(AG)11	22	314	335
Contig55309	1	p2	(AG)11	22	691	712
Contig57323	1	p2	(AG)11	22	236	257
Contig62335	1	p2	(AG)11	22	361	382
Contig63499	1	p2	(AG)11	22	228	249
Contig65416	1	p2	(AG)11	22	982	1003
Contig65671	1	p2	(AG)11	22	688	709
Contig66415	1	p2	(AG)11	22	322	343
Contig75030	1	p2	(AG)11	22	65	86
Contig75403	1	p2	(AG)11	22	152	173
Contig78740	1	p2	(AG)11	22	82	103
Contig80669	1	p2	(AG)11	22	1077	1098
Contig82995	1	p2	(AG)11	22	101	122
Contig95068	1	p2	(AG)11	22	365	386
Contig105138	1	p2	(AG)11	22	495	516
Second_Contig113	1	p2	(AG)12	24	686	709
First_Contig1628	1	p2	(AG)12	24	1988	2011
First_Contig1654	1	p2	(AG)12	24	108	131
First_Contig7362	1	p2	(AG)12	24	171	194
First_Contig8818	3	p2	(AG)12	24	1784	1807
First_Contig9221	1	p2	(AG)12	24	1274	1297
First_Contig9644	1	p2	(AG)12	24	55	78
First_Contig10195	1	p2	(AG)12	24	327	350
First_Contig12045	2	p2	(AG)12	24	2564	2587
Contig22507	1	p2	(AG)12	24	49	72
Contig24662	1	p2	(AG)12	24	1600	1623
Contig26986	1	p2	(AG)12	24	193	216
Contig29755	1	p2	(AG)12	24	791	814
Contig32538	1	p2	(AG)12	24	85	108
Contig34543	1	p2	(AG)12	24	243	266
Contig35723	1	p2	(AG)12	24	5	28
Contig37162	1	p2	(AG)12	24	1795	1818
Contig48041	1	p2	(AG)12	24	426	449
Contig55026	1	p2	(AG)12	24	2436	2459
Contig55562	1	p2	(AG)12	24	1348	1371
Contig56207	1	p2	(AG)12	24	49	72
Contig61732	1	p2	(AG)12	24	989	1012
Contig70577	1	p2	(AG)12	24	1982	2005
Contig71548	1	p2	(AG)12	24	437	460
Contig73853	1	p2	(AG)12	24	131	154
Contig74126	1	p2	(AG)12	24	416	439
Contig76892	1	p2	(AG)12	24	471	494
Contig78033	1	p2	(AG)12	24	40	63
Contig81505	1	p2	(AG)12	24	82	105
Contig89474	1	p2	(AG)12	24	230	253
Contig89857	1	p2	(AG)12	24	248	271
Contig91133	1	p2	(AG)12	24	90	113
Contig94891	2	p2	(AG)12	24	265	288
Contig95695	1	p2	(AG)12	24	326	349
Contig102117	1	p2	(AG)12	24	305	328
Contig106109	1	p2	(AG)12	24	325	348
First_Contig1287	1	p2	(AG)13	26	1169	1194
First_Contig1647	1	p2	(AG)13	26	2511	2536
First_Contig2814	1	p2	(AG)13	26	469	494
First_Contig8763	3	p2	(AG)13	26	1118	1143
First_Contig9025	1	p2	(AG)13	26	1372	1397
First_Contig11130	1	p2	(AG)13	26	36	61
First_Contig11329	2	p2	(AG)13	26	543	568
Contig12573	1	p2	(AG)13	26	280	305
Contig12858	1	p2	(AG)13	26	2318	2343
Contig13281	1	p2	(AG)13	26	855	880
Contig13553	1	p2	(AG)13	26	2135	2160
Contig14058	1	p2	(AG)13	26	118	143
Contig17335	1	p2	(AG)13	26	566	591
Contig19846	1	p2	(AG)13	26	550	575
Contig24261	1	p2	(AG)13	26	464	489
Contig25050	1	p2	(AG)13	26	347	372
Contig25631	1	p2	(AG)13	26	1324	1349
Contig29298	1	p2	(AG)13	26	717	742
Contig42084	1	p2	(AG)13	26	247	272
Contig50523	1	p2	(AG)13	26	20	45
Contig61098	1	p2	(AG)13	26	1197	1222
Contig66136	1	p2	(AG)13	26	26	51
Contig67931	1	p2	(AG)13	26	52	77
Contig69552	1	p2	(AG)13	26	1474	1499
Contig75897	1	p2	(AG)13	26	2207	2232
Contig94290	1	p2	(AG)13	26	43	68
Contig96660	1	p2	(AG)13	26	272	297
Contig97320	1	p2	(AG)13	26	580	605
Contig104097	1	p2	(AG)13	26	373	398
Second_Contig640	1	p2	(AG)14	28	1696	1723
First_Contig1294	1	p2	(AG)14	28	384	411
First_Contig4030	3	p2	(AG)14	28	896	923
First_Contig4905	1	p2	(AG)14	28	71	98
First_Contig7050	1	p2	(AG)14	28	211	238
First_Contig7442	1	p2	(AG)14	28	283	310
First_Contig7486	1	p2	(AG)14	28	364	391
First_Contig10339	1	p2	(AG)14	28	940	967
Contig3607	2	p2	(AG)14	28	1855	1882
Contig11778	1	p2	(AG)14	28	72	99
Contig12533	1	p2	(AG)14	28	453	480
Contig13106	1	p2	(AG)14	28	109	136
Contig26014	1	p2	(AG)14	28	1408	1435
Contig27281	2	p2	(AG)14	28	828	855
Contig48174	1	p2	(AG)14	28	857	884
Contig53361	1	p2	(AG)14	28	271	298
Contig54994	1	p2	(AG)14	28	184	211
Contig59582	1	p2	(AG)14	28	21	48
Contig62412	1	p2	(AG)14	28	187	214
Contig65105	1	p2	(AG)14	28	252	279
Contig70362	1	p2	(AG)14	28	374	401
Contig88031	1	p2	(AG)14	28	754	781
Contig101931	2	p2	(AG)14	28	535	562
First_Contig1591	1	p2	(AG)15	30	1382	1411
First_Contig4514	1	p2	(AG)15	30	24	53
Contig4106	1	p2	(AG)15	30	1838	1867
Contig11371	1	p2	(AG)15	30	40	69
Contig12773	1	p2	(AG)15	30	765	794
Contig14509	1	p2	(AG)15	30	1094	1123
Contig15027	1	p2	(AG)15	30	1583	1612
Contig21520	1	p2	(AG)15	30	159	188
Contig24025	1	p2	(AG)15	30	674	703
Contig24805	1	p2	(AG)15	30	186	215
Contig40850	1	p2	(AG)15	30	69	98
Contig50940	1	p2	(AG)15	30	200	229
Contig54347	2	p2	(AG)15	30	1455	1484
Contig54536	1	p2	(AG)15	30	1736	1765
Contig62103	1	p2	(AG)15	30	242	271
Contig77041	1	p2	(AG)15	30	259	288
Contig86942	1	p2	(AG)15	30	14	43
Contig88107	2	p2	(AG)15	30	807	836
Contig95501	1	p2	(AG)15	30	1604	1633
Second_Contig171	1	p2	(AG)16	32	278	309
First_Contig1121	1	p2	(AG)16	32	2177	2208
First_Contig6773	1	p2	(AG)16	32	1445	1476
Contig630	1	p2	(AG)16	32	90	121
Contig2900	1	p2	(AG)16	32	842	873
Contig5982	1	p2	(AG)16	32	81	112
Contig24949	1	p2	(AG)16	32	387	418
Contig38301	1	p2	(AG)16	32	605	636
Contig42697	1	p2	(AG)16	32	34	65
Contig44711	1	p2	(AG)16	32	23	54
Contig53939	1	p2	(AG)16	32	1025	1056
Contig59965	1	p2	(AG)16	32	436	467
Contig60410	1	p2	(AG)16	32	950	981
Contig72702	1	p2	(AG)16	32	51	82
Contig73364	2	p2	(AG)16	32	410	441
Contig77996	1	p2	(AG)16	32	215	246
Contig81304	1	p2	(AG)16	32	749	780
Contig90329	1	p2	(AG)16	32	361	392
Contig99895	1	p2	(AG)16	32	377	408
Second_Contig11	1	p2	(AG)17	34	49	82
First_Contig332	1	p2	(AG)17	34	2016	2049
First_Contig3646	1	p2	(AG)17	34	83	116
First_Contig6159	1	p2	(AG)17	34	91	124
First_Contig7320	2	p2	(AG)17	34	173	206
First_Contig9749	1	p2	(AG)17	34	1029	1062
First_Contig10259	2	p2	(AG)17	34	582	615
First_Contig11504	1	p2	(AG)17	34	1416	1449
Contig7362	2	p2	(AG)17	34	1851	1884
Contig8708	1	p2	(AG)17	34	28	61
Contig21162	1	p2	(AG)17	34	2493	2526
Contig23768	1	p2	(AG)17	34	902	935
Contig26424	1	p2	(AG)17	34	84	117
Contig41566	1	p2	(AG)17	34	1142	1175
Contig56208	1	p2	(AG)17	34	105	138
Contig57206	1	p2	(AG)17	34	337	370
Contig62185	2	p2	(AG)17	34	294	327
Contig63472	1	p2	(AG)17	34	611	644
Contig64126	1	p2	(AG)17	34	498	531
Contig64739	1	p2	(AG)17	34	469	502
Contig70965	1	p2	(AG)17	34	43	76
Contig74017	1	p2	(AG)17	34	250	283
Contig77730	1	p2	(AG)17	34	236	269
Contig79127	1	p2	(AG)17	34	378	411
Contig83268	1	p2	(AG)17	34	127	160
Contig83277	1	p2	(AG)17	34	74	107
Contig107634	1	p2	(AG)17	34	342	375
First_Contig1091	2	p2	(AG)18	36	1360	1395
First_Contig1131	1	p2	(AG)18	36	80	115
First_Contig2447	1	p2	(AG)18	36	862	897
First_Contig8748	1	p2	(AG)18	36	759	794
First_Contig10270	1	p2	(AG)18	36	208	243
Contig13546	1	p2	(AG)18	36	111	146
Contig44788	1	p2	(AG)18	36	3657	3692
Contig54657	1	p2	(AG)18	36	77	112
Contig67878	2	p2	(AG)18	36	477	512
Contig83594	1	p2	(AG)18	36	300	335
Contig83691	1	p2	(AG)18	36	42	77
Contig108197	1	p2	(AG)18	36	381	416
First_Contig3680	1	p2	(AG)19	38	61	98
First_Contig11992	1	p2	(AG)19	38	652	689
Contig3739	1	p2	(AG)19	38	679	716
Contig15989	1	p2	(AG)19	38	822	859
Contig17418	1	p2	(AG)19	38	100	137
Contig21398	1	p2	(AG)19	38	49	86
Contig24084	2	p2	(AG)19	38	746	783
Contig66858	1	p2	(AG)19	38	631	668
Contig99272	1	p2	(AG)19	38	424	461
Contig102235	1	p2	(AG)19	38	163	200
Contig108636	1	p2	(AG)19	38	673	710
First_Contig4190	1	p2	(AG)20	40	1277	1316
First_Contig12597	1	p2	(AG)20	40	1729	1768
Contig4447	1	p2	(AG)20	40	102	141
Contig40213	1	p2	(AG)20	40	3552	3591
Contig62385	1	p2	(AG)20	40	120	159
Contig103703	1	p2	(AG)20	40	609	648
Contig7739	1	p2	(AG)21	42	95	136
Contig12781	1	p2	(AG)21	42	2656	2697
Contig13940	2	p2	(AG)21	42	493	534
Contig44672	1	p2	(AG)21	42	54	95
Contig78159	1	p2	(AG)21	42	41	82
Contig79880	1	p2	(AG)21	42	521	562
Contig89847	1	p2	(AG)21	42	332	373
Contig100737	1	p2	(AG)21	42	962	1003
Second_Contig847	1	p2	(AG)22	44	406	449
Contig12217	1	p2	(AG)22	44	950	993
Contig24337	1	p2	(AG)22	44	1770	1813
Contig43793	1	p2	(AG)22	44	1007	1050
Contig60147	1	p2	(AG)22	44	70	113
Contig73033	1	p2	(AG)22	44	256	299
Contig23167	1	p2	(AG)23	46	122	167
Contig48813	1	p2	(AG)23	46	79	124
Contig80094	1	p2	(AG)23	46	177	222
First_Contig4836	1	p2	(AG)24	48	1071	1118
Contig49085	1	p2	(AG)24	48	38	85
Contig68383	1	p2	(AG)24	48	280	327
Contig71067	1	p2	(AG)24	48	516	563
Contig78424	2	p2	(AG)24	48	151	198
Contig20998	1	p2	(AG)25	50	1102	1151
Contig2177	1	p2	(AG)27	54	28	81
Contig33036	1	p2	(AG)27	54	406	459
First_Contig2699	1	p2	(AG)29	58	686	743
Contig91405	1	p2	(AG)30	60	27	86
First_Contig55	3	p2	(AG)33	66	2347	2412
Contig21781	1	p2	(AG)42	84	530	613
Second_Contig285	1	p2	(AG)6	12	23	34
Second_Contig796	1	p2	(AG)6	12	1101	1112
First_Contig184	1	p2	(AG)6	12	457	468
First_Contig411	1	p2	(AG)6	12	26	37
First_Contig540	1	p2	(AG)6	12	975	986
First_Contig642	1	p2	(AG)6	12	375	386
First_Contig688	1	p2	(AG)6	12	1247	1258
First_Contig919	1	p2	(AG)6	12	399	410
First_Contig1344	1	p2	(AG)6	12	1260	1271
First_Contig1774	1	p2	(AG)6	12	380	391
First_Contig1973	1	p2	(AG)6	12	1003	1014
First_Contig2064	1	p2	(AG)6	12	1600	1611
First_Contig2166	2	p2	(AG)6	12	694	705
First_Contig2750	1	p2	(AG)6	12	1199	1210
First_Contig2943	1	p2	(AG)6	12	149	160
First_Contig3613	1	p2	(AG)6	12	834	845
First_Contig4007	1	p2	(AG)6	12	1	12
First_Contig4273	2	p2	(AG)6	12	2388	2399
First_Contig4317	1	p2	(AG)6	12	999	1010
First_Contig4391	1	p2	(AG)6	12	328	339
First_Contig4599	1	p2	(AG)6	12	1986	1997
First_Contig5048	1	p2	(AG)6	12	1337	1348
First_Contig5271	1	p2	(AG)6	12	139	150
First_Contig6376	1	p2	(AG)6	12	675	686
First_Contig6728	2	p2	(AG)6	12	2980	2991
First_Contig6895	1	p2	(AG)6	12	160	171
First_Contig7732	1	p2	(AG)6	12	1059	1070
First_Contig8132	1	p2	(AG)6	12	32	43
First_Contig8234	1	p2	(AG)6	12	3034	3045
First_Contig8745	1	p2	(AG)6	12	1056	1067
First_Contig9437	1	p2	(AG)6	12	4	15
First_Contig10628	2	p2	(AG)6	12	658	669
First_Contig10995	1	p2	(AG)6	12	428	439
First_Contig11333	1	p2	(AG)6	12	402	413
First_Contig11629	2	p2	(AG)6	12	562	573
First_Contig11805	1	p2	(AG)6	12	769	780
First_Contig12192	1	p2	(AG)6	12	884	895
First_Contig12821	2	p2	(AG)6	12	1904	1915
Contig654	1	p2	(AG)6	12	1	12
Contig757	1	p2	(AG)6	12	224	235
Contig1378	1	p2	(AG)6	12	584	595
Contig1648	1	p2	(AG)6	12	1716	1727
Contig2389	1	p2	(AG)6	12	1817	1828
Contig3157	2	p2	(AG)6	12	1425	1436
Contig3491	1	p2	(AG)6	12	1665	1676
Contig3564	1	p2	(AG)6	12	60	71
Contig4675	1	p2	(AG)6	12	3	14
Contig5068	2	p2	(AG)6	12	261	272
Contig5069	1	p2	(AG)6	12	244	255
Contig6096	1	p2	(AG)6	12	780	791
Contig6124	2	p2	(AG)6	12	313	324
Contig6587	1	p2	(AG)6	12	105	116
Contig7689	1	p2	(AG)6	12	751	762
Contig8721	1	p2	(AG)6	12	9	20
Contig8755	1	p2	(AG)6	12	681	692
Contig8996	3	p2	(AG)6	12	2205	2216
Contig10036	2	p2	(AG)6	12	355	366
Contig10256	1	p2	(AG)6	12	3654	3665
Contig10641	1	p2	(AG)6	12	2039	2050
Contig10940	2	p2	(AG)6	12	2450	2461
Contig12368	1	p2	(AG)6	12	5	16
Contig12636	1	p2	(AG)6	12	45	56
Contig13486	1	p2	(AG)6	12	28	39
Contig13722	1	p2	(AG)6	12	467	478
Contig13746	1	p2	(AG)6	12	1362	1373
Contig14459	1	p2	(AG)6	12	1686	1697
Contig14583	1	p2	(AG)6	12	376	387
Contig14584	1	p2	(AG)6	12	348	359
Contig14804	2	p2	(AG)6	12	1119	1130
Contig14971	1	p2	(AG)6	12	447	458
Contig16217	1	p2	(AG)6	12	169	180
Contig16377	3	p2	(AG)6	12	1005	1016
Contig17635	1	p2	(AG)6	12	3048	3059
Contig22707	1	p2	(AG)6	12	581	592
Contig23052	1	p2	(AG)6	12	30	41
Contig23197	1	p2	(AG)6	12	125	136
Contig23532	1	p2	(AG)6	12	753	764
Contig24251	1	p2	(AG)6	12	50	61
Contig25686	1	p2	(AG)6	12	144	155
Contig26099	1	p2	(AG)6	12	557	568
Contig26499	1	p2	(AG)6	12	529	540
Contig29335	1	p2	(AG)6	12	1330	1341
Contig29718	2	p2	(AG)6	12	1204	1215
Contig30191	1	p2	(AG)6	12	36	47
Contig30213	1	p2	(AG)6	12	131	142
Contig30330	1	p2	(AG)6	12	520	531
Contig31040	1	p2	(AG)6	12	322	333
Contig31644	1	p2	(AG)6	12	65	76
Contig32204	1	p2	(AG)6	12	3936	3947
Contig33096	1	p2	(AG)6	12	91	102
Contig33477	1	p2	(AG)6	12	1815	1826
Contig33769	1	p2	(AG)6	12	476	487
Contig34221	1	p2	(AG)6	12	3326	3337
Contig34352	1	p2	(AG)6	12	964	975
Contig35215	2	p2	(AG)6	12	1588	1599
Contig35721	2	p2	(AG)6	12	454	465
Contig35857	1	p2	(AG)6	12	221	232
Contig37068	1	p2	(AG)6	12	444	455
Contig37504	2	p2	(AG)6	12	273	284
Contig37940	1	p2	(AG)6	12	264	275
Contig38631	1	p2	(AG)6	12	173	184
Contig38734	1	p2	(AG)6	12	231	242
Contig39368	1	p2	(AG)6	12	1014	1025
Contig39420	1	p2	(AG)6	12	516	527
Contig39539	1	p2	(AG)6	12	228	239
Contig40071	1	p2	(AG)6	12	277	288
Contig40867	1	p2	(AG)6	12	1219	1230
Contig40908	1	p2	(AG)6	12	330	341
Contig41198	1	p2	(AG)6	12	14	25
Contig42605	1	p2	(AG)6	12	855	866
Contig42679	1	p2	(AG)6	12	428	439
Contig45555	1	p2	(AG)6	12	311	322
Contig45671	1	p2	(AG)6	12	52	63
Contig45939	1	p2	(AG)6	12	178	189
Contig46297	1	p2	(AG)6	12	779	790
Contig47023	1	p2	(AG)6	12	328	339
Contig47110	1	p2	(AG)6	12	1210	1221
Contig48526	1	p2	(AG)6	12	371	382
Contig48950	1	p2	(AG)6	12	84	95
Contig49142	1	p2	(AG)6	12	573	584
Contig49254	1	p2	(AG)6	12	42	53
Contig49833	2	p2	(AG)6	12	1692	1703
Contig49973	1	p2	(AG)6	12	421	432
Contig50233	1	p2	(AG)6	12	486	497
Contig51651	1	p2	(AG)6	12	116	127
Contig52141	1	p2	(AG)6	12	1	12
Contig53181	2	p2	(AG)6	12	702	713
Contig53404	1	p2	(AG)6	12	609	620
Contig54838	1	p2	(AG)6	12	414	425
Contig54945	1	p2	(AG)6	12	2	13
Contig55678	1	p2	(AG)6	12	97	108
Contig56317	1	p2	(AG)6	12	144	155
Contig57147	1	p2	(AG)6	12	387	398
Contig57271	2	p2	(AG)6	12	472	483
Contig59860	1	p2	(AG)6	12	304	315
Contig60637	1	p2	(AG)6	12	1488	1499
Contig61213	1	p2	(AG)6	12	158	169
Contig62016	1	p2	(AG)6	12	355	366
Contig63731	1	p2	(AG)6	12	393	404
Contig64990	2	p2	(AG)6	12	279	290
Contig67363	1	p2	(AG)6	12	192	203
Contig67649	1	p2	(AG)6	12	436	447
Contig68164	1	p2	(AG)6	12	1347	1358
Contig69000	1	p2	(AG)6	12	156	167
Contig70385	1	p2	(AG)6	12	73	84
Contig70492	2	p2	(AG)6	12	215	226
Contig72357	1	p2	(AG)6	12	899	910
Contig73156	1	p2	(AG)6	12	166	177
Contig73364	1	p2	(AG)6	12	244	255
Contig74048	1	p2	(AG)6	12	188	199
Contig75209	2	p2	(AG)6	12	1146	1157
Contig75818	1	p2	(AG)6	12	81	92
Contig77390	1	p2	(AG)6	12	310	321
Contig78004	1	p2	(AG)6	12	2605	2616
Contig78033	2	p2	(AG)6	12	322	333
Contig78569	1	p2	(AG)6	12	64	75
Contig79110	1	p2	(AG)6	12	112	123
Contig79110	4	p2	(AG)6	12	822	833
Contig80701	1	p2	(AG)6	12	148	159
Contig80788	1	p2	(AG)6	12	1412	1423
Contig81334	1	p2	(AG)6	12	407	418
Contig83786	1	p2	(AG)6	12	747	758
Contig83904	1	p2	(AG)6	12	26	37
Contig85655	1	p2	(AG)6	12	1044	1055
Contig85784	1	p2	(AG)6	12	20	31
Contig86312	1	p2	(AG)6	12	125	136
Contig86418	1	p2	(AG)6	12	867	878
Contig87123	1	p2	(AG)6	12	296	307
Contig90995	1	p2	(AG)6	12	319	330
Contig91201	1	p2	(AG)6	12	286	297
Contig92327	1	p2	(AG)6	12	19	30
Contig93385	1	p2	(AG)6	12	700	711
Contig94007	1	p2	(AG)6	12	1	12
Contig94555	1	p2	(AG)6	12	591	602
Contig95261	1	p2	(AG)6	12	455	466
Contig95582	1	p2	(AG)6	12	478	489
Contig96306	1	p2	(AG)6	12	500	511
Contig97420	1	p2	(AG)6	12	365	376
Contig97637	1	p2	(AG)6	12	677	688
Contig98619	1	p2	(AG)6	12	55	66
Contig100999	1	p2	(AG)6	12	930	941
Contig101839	1	p2	(AG)6	12	12	23
Contig102780	1	p2	(AG)6	12	555	566
Contig103649	2	p2	(AG)6	12	359	370
Contig103665	1	p2	(AG)6	12	442	453
Contig104435	1	p2	(AG)6	12	589	600
Contig104705	1	p2	(AG)6	12	378	389
Contig108682	1	p2	(AG)6	12	388	399
Contig108777	1	p2	(AG)6	12	432	443
Contig111948	1	p2	(AG)6	12	422	433
Second_Contig569	1	p2	(AG)7	14	788	801
Second_Contig630	1	p2	(AG)7	14	2162	2175
Second_Contig808	1	p2	(AG)7	14	2005	2018
First_Contig780	1	p2	(AG)7	14	262	275
First_Contig1508	1	p2	(AG)7	14	156	169
First_Contig2097	1	p2	(AG)7	14	2247	2260
First_Contig2353	1	p2	(AG)7	14	1575	1588
First_Contig2869	1	p2	(AG)7	14	295	308
First_Contig2940	4	p2	(AG)7	14	1796	1809
First_Contig2972	2	p2	(AG)7	14	1668	1681
First_Contig3174	1	p2	(AG)7	14	128	141
First_Contig3240	1	p2	(AG)7	14	1471	1484
First_Contig4307	1	p2	(AG)7	14	334	347
First_Contig4916	1	p2	(AG)7	14	1618	1631
First_Contig4954	2	p2	(AG)7	14	1890	1903
First_Contig5432	1	p2	(AG)7	14	335	348
First_Contig5464	1	p2	(AG)7	14	1010	1023
First_Contig5852	1	p2	(AG)7	14	473	486
First_Contig6047	1	p2	(AG)7	14	24	37
First_Contig6358	1	p2	(AG)7	14	4504	4517
First_Contig7031	1	p2	(AG)7	14	1038	1051
First_Contig7117	1	p2	(AG)7	14	407	420
First_Contig7172	1	p2	(AG)7	14	1310	1323
First_Contig7440	1	p2	(AG)7	14	1444	1457
First_Contig7483	1	p2	(AG)7	14	245	258
First_Contig7795	1	p2	(AG)7	14	1	14
First_Contig7812	1	p2	(AG)7	14	1263	1276
First_Contig7870	3	p2	(AG)7	14	899	912
First_Contig7874	2	p2	(AG)7	14	508	521
First_Contig9192	1	p2	(AG)7	14	469	482
First_Contig10599	1	p2	(AG)7	14	465	478
First_Contig10697	2	p2	(AG)7	14	594	607
First_Contig10791	3	p2	(AG)7	14	1167	1180
First_Contig10868	1	p2	(AG)7	14	577	590
First_Contig12777	1	p2	(AG)7	14	217	230
Contig319	1	p2	(AG)7	14	512	525
Contig1579	2	p2	(AG)7	14	1786	1799
Contig2097	1	p2	(AG)7	14	1617	1630
Contig2175	1	p2	(AG)7	14	421	434
Contig2812	1	p2	(AG)7	14	745	758
Contig3157	3	p2	(AG)7	14	1555	1568
Contig5490	1	p2	(AG)7	14	1559	1572
Contig5893	1	p2	(AG)7	14	84	97
Contig6404	4	p2	(AG)7	14	2289	2302
Contig6979	1	p2	(AG)7	14	489	502
Contig8239	1	p2	(AG)7	14	1	14
Contig8333	1	p2	(AG)7	14	72	85
Contig9011	1	p2	(AG)7	14	1043	1056
Contig9071	1	p2	(AG)7	14	1	14
Contig9446	1	p2	(AG)7	14	172	185
Contig9729	1	p2	(AG)7	14	1300	1313
Contig10396	1	p2	(AG)7	14	292	305
Contig11075	2	p2	(AG)7	14	359	372
Contig11969	1	p2	(AG)7	14	25	38
Contig13207	1	p2	(AG)7	14	248	261
Contig14145	1	p2	(AG)7	14	500	513
Contig14510	1	p2	(AG)7	14	1193	1206
Contig14895	1	p2	(AG)7	14	651	664
Contig16117	1	p2	(AG)7	14	479	492
Contig16366	1	p2	(AG)7	14	1401	1414
Contig17221	1	p2	(AG)7	14	16	29
Contig17862	1	p2	(AG)7	14	48	61
Contig20439	1	p2	(AG)7	14	380	393
Contig22578	1	p2	(AG)7	14	232	245
Contig25702	1	p2	(AG)7	14	7	20
Contig26734	1	p2	(AG)7	14	213	226
Contig26777	1	p2	(AG)7	14	1136	1149
Contig27532	1	p2	(AG)7	14	270	283
Contig27655	1	p2	(AG)7	14	2029	2042
Contig29117	1	p2	(AG)7	14	291	304
Contig29166	2	p2	(AG)7	14	1614	1627
Contig29753	1	p2	(AG)7	14	806	819
Contig31182	1	p2	(AG)7	14	1512	1525
Contig32882	1	p2	(AG)7	14	1157	1170
Contig34872	1	p2	(AG)7	14	1494	1507
Contig35098	2	p2	(AG)7	14	1551	1564
Contig35676	1	p2	(AG)7	14	424	437
Contig35846	1	p2	(AG)7	14	3050	3063
Contig37445	1	p2	(AG)7	14	40	53
Contig37923	1	p2	(AG)7	14	235	248
Contig41398	1	p2	(AG)7	14	1	14
Contig44710	1	p2	(AG)7	14	256	269
Contig47069	2	p2	(AG)7	14	241	254
Contig47375	1	p2	(AG)7	14	214	227
Contig49381	2	p2	(AG)7	14	619	632
Contig50487	1	p2	(AG)7	14	843	856
Contig51778	2	p2	(AG)7	14	1115	1128
Contig51946	1	p2	(AG)7	14	155	168
Contig52283	1	p2	(AG)7	14	410	423
Contig54347	1	p2	(AG)7	14	1331	1344
Contig54683	1	p2	(AG)7	14	591	604
Contig55634	1	p2	(AG)7	14	841	854
Contig55719	1	p2	(AG)7	14	2005	2018
Contig58270	1	p2	(AG)7	14	858	871
Contig59688	1	p2	(AG)7	14	156	169
Contig61563	1	p2	(AG)7	14	725	738
Contig63165	1	p2	(AG)7	14	871	884
Contig63497	1	p2	(AG)7	14	435	448
Contig63624	1	p2	(AG)7	14	450	463
Contig65331	2	p2	(AG)7	14	236	249
Contig65447	1	p2	(AG)7	14	196	209
Contig66637	1	p2	(AG)7	14	569	582
Contig67025	1	p2	(AG)7	14	605	618
Contig67224	2	p2	(AG)7	14	1349	1362
Contig69288	1	p2	(AG)7	14	234	247
Contig73048	1	p2	(AG)7	14	177	190
Contig73563	1	p2	(AG)7	14	220	233
Contig73897	1	p2	(AG)7	14	2299	2312
Contig74295	1	p2	(AG)7	14	369	382
Contig75259	1	p2	(AG)7	14	1	14
Contig79110	3	p2	(AG)7	14	581	594
Contig81290	1	p2	(AG)7	14	259	272
Contig86889	1	p2	(AG)7	14	328	341
Contig86942	2	p2	(AG)7	14	524	537
Contig87151	1	p2	(AG)7	14	544	557
Contig87481	1	p2	(AG)7	14	183	196
Contig88130	1	p2	(AG)7	14	350	363
Contig88588	1	p2	(AG)7	14	1387	1400
Contig89739	1	p2	(AG)7	14	378	391
Contig91547	1	p2	(AG)7	14	13	26
Contig97002	1	p2	(AG)7	14	212	225
Contig97015	1	p2	(AG)7	14	329	342
Contig97520	1	p2	(AG)7	14	469	482
Contig101162	1	p2	(AG)7	14	1	14
Contig104157	1	p2	(AG)7	14	258	271
Contig105841	1	p2	(AG)7	14	244	257
Contig107179	1	p2	(AG)7	14	411	424
Contig107970	1	p2	(AG)7	14	1	14
Contig108902	1	p2	(AG)7	14	384	397
Contig109800	1	p2	(AG)7	14	18	31
Contig111957	1	p2	(AG)7	14	477	490
Contig113165	1	p2	(AG)7	14	697	710
Contig115339	1	p2	(AG)7	14	190	203
Second_Contig203	1	p2	(AG)8	16	212	227
Second_Contig612	1	p2	(AG)8	16	374	389
First_Contig113	1	p2	(AG)8	16	1	16
First_Contig162	1	p2	(AG)8	16	87	102
First_Contig742	1	p2	(AG)8	16	1886	1901
First_Contig1017	2	p2	(AG)8	16	942	957
First_Contig1110	1	p2	(AG)8	16	1283	1298
First_Contig1455	1	p2	(AG)8	16	2238	2253
First_Contig2224	1	p2	(AG)8	16	889	904
First_Contig2287	1	p2	(AG)8	16	134	149
First_Contig2934	1	p2	(AG)8	16	287	302
First_Contig3813	2	p2	(AG)8	16	1644	1659
First_Contig5009	1	p2	(AG)8	16	140	155
First_Contig6375	1	p2	(AG)8	16	127	142
First_Contig6997	1	p2	(AG)8	16	23	38
First_Contig7524	1	p2	(AG)8	16	189	204
First_Contig7726	1	p2	(AG)8	16	2296	2311
First_Contig7870	4	p2	(AG)8	16	1070	1085
First_Contig8744	1	p2	(AG)8	16	8	23
First_Contig8763	1	p2	(AG)8	16	175	190
First_Contig9729	1	p2	(AG)8	16	183	198
First_Contig11456	1	p2	(AG)8	16	291	306
First_Contig11653	2	p2	(AG)8	16	1729	1744
First_Contig12430	1	p2	(AG)8	16	718	733
First_Contig12519	1	p2	(AG)8	16	732	747
First_Contig12519	2	p2	(AG)8	16	884	899
First_Contig12544	1	p2	(AG)8	16	1563	1578
First_Contig12845	1	p2	(AG)8	16	1097	1112
Contig2227	2	p2	(AG)8	16	2843	2858
Contig2899	1	p2	(AG)8	16	767	782
Contig3845	2	p2	(AG)8	16	918	933
Contig3965	1	p2	(AG)8	16	1462	1477
Contig4340	2	p2	(AG)8	16	604	619
Contig4877	1	p2	(AG)8	16	66	81
Contig5809	1	p2	(AG)8	16	405	420
Contig9431	1	p2	(AG)8	16	433	448
Contig10043	1	p2	(AG)8	16	51	66
Contig12085	3	p2	(AG)8	16	359	374
Contig12575	1	p2	(AG)8	16	4114	4129
Contig13058	1	p2	(AG)8	16	37	52
Contig16490	1	p2	(AG)8	16	1759	1774
Contig16878	1	p2	(AG)8	16	949	964
Contig18763	1	p2	(AG)8	16	1913	1928
Contig19334	1	p2	(AG)8	16	43	58
Contig19982	2	p2	(AG)8	16	1494	1509
Contig20189	1	p2	(AG)8	16	7	22
Contig20258	1	p2	(AG)8	16	277	292
Contig20454	1	p2	(AG)8	16	596	611
Contig22426	1	p2	(AG)8	16	178	193
Contig22805	1	p2	(AG)8	16	42	57
Contig23089	1	p2	(AG)8	16	97	112
Contig25015	1	p2	(AG)8	16	355	370
Contig25739	1	p2	(AG)8	16	595	610
Contig26987	1	p2	(AG)8	16	103	118
Contig27579	1	p2	(AG)8	16	361	376
Contig28813	1	p2	(AG)8	16	38	53
Contig29054	1	p2	(AG)8	16	8	23
Contig30593	3	p2	(AG)8	16	444	459
Contig33037	1	p2	(AG)8	16	583	598
Contig36336	1	p2	(AG)8	16	50	65
Contig36777	1	p2	(AG)8	16	128	143
Contig37099	1	p2	(AG)8	16	629	644
Contig39627	1	p2	(AG)8	16	309	324
Contig46597	2	p2	(AG)8	16	805	820
Contig50113	1	p2	(AG)8	16	345	360
Contig51600	1	p2	(AG)8	16	326	341
Contig52855	1	p2	(AG)8	16	908	923
Contig53098	1	p2	(AG)8	16	981	996
Contig53727	1	p2	(AG)8	16	634	649
Contig53902	1	p2	(AG)8	16	1653	1668
Contig58309	1	p2	(AG)8	16	508	523
Contig58378	1	p2	(AG)8	16	373	388
Contig59534	1	p2	(AG)8	16	87	102
Contig60984	1	p2	(AG)8	16	449	464
Contig61010	1	p2	(AG)8	16	421	436
Contig64661	1	p2	(AG)8	16	340	355
Contig65654	1	p2	(AG)8	16	629	644
Contig66235	1	p2	(AG)8	16	2187	2202
Contig66917	1	p2	(AG)8	16	1	16
Contig68641	1	p2	(AG)8	16	9	24
Contig70333	2	p2	(AG)8	16	501	516
Contig71781	1	p2	(AG)8	16	861	876
Contig72229	1	p2	(AG)8	16	401	416
Contig73653	1	p2	(AG)8	16	1	16
Contig74245	1	p2	(AG)8	16	345	360
Contig75065	1	p2	(AG)8	16	459	474
Contig76011	1	p2	(AG)8	16	896	911
Contig79086	1	p2	(AG)8	16	280	295
Contig80929	1	p2	(AG)8	16	116	131
Contig81453	1	p2	(AG)8	16	617	632
Contig81501	1	p2	(AG)8	16	560	575
Contig82044	1	p2	(AG)8	16	837	852
Contig82352	1	p2	(AG)8	16	325	340
Contig84983	1	p2	(AG)8	16	14	29
Contig86100	1	p2	(AG)8	16	249	264
Contig90144	1	p2	(AG)8	16	869	884
Contig91831	1	p2	(AG)8	16	404	419
Contig92097	1	p2	(AG)8	16	336	351
Contig92791	2	p2	(AG)8	16	386	401
Contig103341	1	p2	(AG)8	16	346	361
Contig106816	1	p2	(AG)8	16	535	550
Contig107525	1	p2	(AG)8	16	1	16
Contig109228	1	p2	(AG)8	16	550	565
Contig109707	2	p2	(AG)8	16	179	194
Contig110931	1	p2	(AG)8	16	424	439
Contig111152	1	p2	(AG)8	16	4	19
Contig113756	1	p2	(AG)8	16	595	610
First_Contig607	2	p2	(AG)9	18	1488	1505
First_Contig645	1	p2	(AG)9	18	45	62
First_Contig1813	1	p2	(AG)9	18	1291	1308
First_Contig2622	1	p2	(AG)9	18	1122	1139
First_Contig3905	1	p2	(AG)9	18	1619	1636
First_Contig5340	1	p2	(AG)9	18	83	100
First_Contig6549	1	p2	(AG)9	18	1	18
First_Contig6607	1	p2	(AG)9	18	2803	2820
First_Contig7310	1	p2	(AG)9	18	1383	1400
First_Contig9093	1	p2	(AG)9	18	1771	1788
First_Contig9124	1	p2	(AG)9	18	754	771
First_Contig9579	1	p2	(AG)9	18	1224	1241
First_Contig10091	1	p2	(AG)9	18	300	317
First_Contig11182	1	p2	(AG)9	18	986	1003
First_Contig12711	1	p2	(AG)9	18	685	702
Contig289	1	p2	(AG)9	18	1476	1493
Contig729	1	p2	(AG)9	18	964	981
Contig2483	1	p2	(AG)9	18	3	20
Contig2994	1	p2	(AG)9	18	307	324
Contig5070	1	p2	(AG)9	18	550	567
Contig7109	1	p2	(AG)9	18	1684	1701
Contig10043	2	p2	(AG)9	18	257	274
Contig11170	1	p2	(AG)9	18	3841	3858
Contig13046	1	p2	(AG)9	18	1	18
Contig14878	1	p2	(AG)9	18	235	252
Contig15950	1	p2	(AG)9	18	1859	1876
Contig17676	1	p2	(AG)9	18	1	18
Contig21063	1	p2	(AG)9	18	704	721
Contig24758	1	p2	(AG)9	18	182	199
Contig25051	1	p2	(AG)9	18	359	376
Contig25702	2	p2	(AG)9	18	217	234
Contig29071	1	p2	(AG)9	18	298	315
Contig29757	1	p2	(AG)9	18	407	424
Contig30190	1	p2	(AG)9	18	22	39
Contig31592	1	p2	(AG)9	18	378	395
Contig35621	1	p2	(AG)9	18	1609	1626
Contig35777	1	p2	(AG)9	18	178	195
Contig38128	2	p2	(AG)9	18	1345	1362
Contig38280	1	p2	(AG)9	18	550	567
Contig38714	1	p2	(AG)9	18	236	253
Contig40890	1	p2	(AG)9	18	512	529
Contig41384	1	p2	(AG)9	18	16	33
Contig42077	1	p2	(AG)9	18	326	343
Contig44571	1	p2	(AG)9	18	149	166
Contig45224	1	p2	(AG)9	18	1357	1374
Contig46754	1	p2	(AG)9	18	225	242
Contig50188	1	p2	(AG)9	18	206	223
Contig51013	1	p2	(AG)9	18	5	22
Contig52708	1	p2	(AG)9	18	1	18
Contig57406	1	p2	(AG)9	18	310	327
Contig58657	2	p2	(AG)9	18	635	652
Contig58736	1	p2	(AG)9	18	259	276
Contig60808	1	p2	(AG)9	18	400	417
Contig61304	2	p2	(AG)9	18	1319	1336
Contig61754	1	p2	(AG)9	18	1179	1196
Contig62326	2	p2	(AG)9	18	1449	1466
Contig65640	1	p2	(AG)9	18	658	675
Contig66560	1	p2	(AG)9	18	1797	1814
Contig68692	1	p2	(AG)9	18	789	806
Contig69324	2	p2	(AG)9	18	333	350
Contig72031	1	p2	(AG)9	18	390	407
Contig72247	1	p2	(AG)9	18	382	399
Contig72682	1	p2	(AG)9	18	667	684
Contig73263	1	p2	(AG)9	18	87	104
Contig73910	1	p2	(AG)9	18	115	132
Contig86591	1	p2	(AG)9	18	1187	1204
Contig86822	1	p2	(AG)9	18	338	355
Contig87812	1	p2	(AG)9	18	332	349
Contig90372	1	p2	(AG)9	18	62	79
Contig94330	2	p2	(AG)9	18	368	385
Contig94667	1	p2	(AG)9	18	233	250
Contig96368	1	p2	(AG)9	18	1	18
Contig98075	2	p2	(AG)9	18	315	332
Contig98328	1	p2	(AG)9	18	119	136
Contig98951	1	p2	(AG)9	18	439	456
Contig103649	1	p2	(AG)9	18	121	138
Contig105733	1	p2	(AG)9	18	12	29
Contig106209	1	p2	(AG)9	18	325	342
Second_Contig703	1	p2	(AT)10	20	107	126
First_Contig4837	1	p2	(AT)10	20	922	941
First_Contig8956	1	p2	(AT)10	20	286	305
First_Contig12229	2	p2	(AT)10	20	214	233
Contig8050	1	p2	(AT)10	20	1	20
Contig8628	2	p2	(AT)10	20	615	634
Contig12059	1	p2	(AT)10	20	726	745
Contig14012	1	p2	(AT)10	20	1522	1541
Contig18785	1	p2	(AT)10	20	24	43
Contig23218	1	p2	(AT)10	20	231	250
Contig26505	1	p2	(AT)10	20	1058	1077
Contig30652	1	p2	(AT)10	20	430	449
Contig31559	1	p2	(AT)10	20	312	331
Contig32155	1	p2	(AT)10	20	3663	3682
Contig34168	1	p2	(AT)10	20	100	119
Contig37974	1	p2	(AT)10	20	104	123
Contig41175	1	p2	(AT)10	20	436	455
Contig43027	1	p2	(AT)10	20	733	752
Contig48784	1	p2	(AT)10	20	95	114
Contig49825	1	p2	(AT)10	20	339	358
Contig55682	1	p2	(AT)10	20	385	404
Contig59341	1	p2	(AT)10	20	169	188
Contig62268	1	p2	(AT)10	20	526	545
Contig62298	2	p2	(AT)10	20	124	143
Contig71601	1	p2	(AT)10	20	197	216
Contig71728	1	p2	(AT)10	20	590	609
Contig72177	1	p2	(AT)10	20	677	696
Contig75323	1	p2	(AT)10	20	695	714
Contig75929	1	p2	(AT)10	20	1528	1547
Contig79505	1	p2	(AT)10	20	262	281
Contig84871	1	p2	(AT)10	20	607	626
Contig87188	1	p2	(AT)10	20	1	20
Contig87265	1	p2	(AT)10	20	17	36
Contig90082	1	p2	(AT)10	20	53	72
Contig102436	1	p2	(AT)10	20	405	424
Contig106731	1	p2	(AT)10	20	1	20
Second_Contig343	1	p2	(AT)11	22	29	50
Second_Contig767	1	p2	(AT)11	22	814	835
First_Contig2720	1	p2	(AT)11	22	79	100
First_Contig2802	1	p2	(AT)11	22	1572	1593
First_Contig2849	1	p2	(AT)11	22	224	245
First_Contig9555	1	p2	(AT)11	22	325	346
Contig6583	1	p2	(AT)11	22	9001	9022
Contig8145	1	p2	(AT)11	22	307	328
Contig13382	1	p2	(AT)11	22	470	491
Contig15098	1	p2	(AT)11	22	740	761
Contig19859	2	p2	(AT)11	22	466	487
Contig29805	1	p2	(AT)11	22	512	533
Contig30999	2	p2	(AT)11	22	375	396
Contig40905	1	p2	(AT)11	22	222	243
Contig48611	2	p2	(AT)11	22	1932	1953
Contig58153	1	p2	(AT)11	22	38	59
Contig61569	1	p2	(AT)11	22	174	195
Contig65683	1	p2	(AT)11	22	88	109
Contig72360	1	p2	(AT)11	22	235	256
Contig73854	1	p2	(AT)11	22	673	694
Contig82350	1	p2	(AT)11	22	234	255
Contig92707	1	p2	(AT)11	22	63	84
Contig99100	1	p2	(AT)11	22	124	145
First_Contig7722	1	p2	(AT)12	24	1012	1035
First_Contig9771	3	p2	(AT)12	24	887	910
Contig543	1	p2	(AT)12	24	1227	1250
Contig1175	1	p2	(AT)12	24	624	647
Contig4661	1	p2	(AT)12	24	637	660
Contig6264	1	p2	(AT)12	24	125	148
Contig17806	1	p2	(AT)12	24	533	556
Contig33925	1	p2	(AT)12	24	155	178
Contig37540	1	p2	(AT)12	24	12	35
Contig48352	1	p2	(AT)12	24	151	174
Contig67535	1	p2	(AT)12	24	75	98
Contig77639	1	p2	(AT)12	24	306	329
Contig79445	1	p2	(AT)12	24	269	292
Contig80825	2	p2	(AT)12	24	466	489
Contig84932	1	p2	(AT)12	24	145	168
Contig98236	1	p2	(AT)12	24	612	635
Contig106214	1	p2	(AT)12	24	32	55
Contig107422	1	p2	(AT)12	24	325	348
First_Contig1362	1	p2	(AT)13	26	174	199
First_Contig1377	1	p2	(AT)13	26	9	34
First_Contig10357	1	p2	(AT)13	26	416	441
Contig27813	1	p2	(AT)13	26	916	941
Contig31062	1	p2	(AT)13	26	161	186
Contig50085	1	p2	(AT)13	26	1	26
Contig69121	2	p2	(AT)13	26	139	164
Contig73426	1	p2	(AT)13	26	72	97
Contig75714	1	p2	(AT)13	26	279	304
Contig78805	1	p2	(AT)13	26	1	26
Contig82492	2	p2	(AT)13	26	273	298
Contig93731	1	p2	(AT)13	26	109	134
First_Contig4571	1	p2	(AT)14	28	540	567
Contig20591	1	p2	(AT)14	28	54	81
Contig27265	1	p2	(AT)14	28	400	427
Contig41752	1	p2	(AT)14	28	365	392
Contig52646	1	p2	(AT)14	28	124	151
Contig60494	1	p2	(AT)14	28	97	124
Contig87508	1	p2	(AT)14	28	204	231
First_Contig7222	1	p2	(AT)15	30	1165	1194
First_Contig12128	1	p2	(AT)15	30	514	543
Contig7952	1	p2	(AT)15	30	151	180
Contig8681	1	p2	(AT)15	30	78	107
Contig9446	2	p2	(AT)15	30	717	746
Contig46655	1	p2	(AT)15	30	610	639
Contig59392	1	p2	(AT)15	30	104	133
Contig67045	1	p2	(AT)15	30	212	241
Contig92589	1	p2	(AT)15	30	44	73
Contig47640	1	p2	(AT)16	32	264	295
Contig84372	1	p2	(AT)16	32	381	412
Contig93941	1	p2	(AT)16	32	144	175
Contig27314	1	p2	(AT)17	34	399	432
Contig58238	1	p2	(AT)17	34	73	106
Contig74191	1	p2	(AT)17	34	342	375
Contig75924	1	p2	(AT)17	34	288	321
Contig84658	1	p2	(AT)17	34	308	341
Contig85529	1	p2	(AT)17	34	1	34
Contig90993	1	p2	(AT)17	34	609	642
First_Contig99	1	p2	(AT)18	36	45	80
First_Contig6304	1	p2	(AT)18	36	916	951
Contig30541	2	p2	(AT)18	36	2575	2610
Contig38320	1	p2	(AT)18	36	70	105
Contig2467	1	p2	(AT)19	38	527	564
Contig23203	1	p2	(AT)19	38	52	89
Contig29613	2	p2	(AT)21	42	813	854
Contig91923	1	p2	(AT)21	42	887	928
Contig18368	1	p2	(AT)22	44	31	74
Contig97492	1	p2	(AT)30	60	45	104
First_Contig3861	1	p2	(AT)32	64	44	107
First_Contig11612	1	p2	(AT)32	64	228	291
Second_Contig28	1	p2	(AT)6	12	1046	1057
Second_Contig572	1	p2	(AT)6	12	381	392
Second_Contig673	2	p2	(AT)6	12	1893	1904
First_Contig401	1	p2	(AT)6	12	1609	1620
First_Contig526	1	p2	(AT)6	12	766	777
First_Contig1701	1	p2	(AT)6	12	22	33
First_Contig2853	1	p2	(AT)6	12	571	582
First_Contig3074	1	p2	(AT)6	12	644	655
First_Contig3969	1	p2	(AT)6	12	3209	3220
First_Contig4104	1	p2	(AT)6	12	479	490
First_Contig7394	2	p2	(AT)6	12	236	247
First_Contig7430	1	p2	(AT)6	12	228	239
First_Contig9357	1	p2	(AT)6	12	22	33
First_Contig9831	1	p2	(AT)6	12	1	12
First_Contig10598	1	p2	(AT)6	12	900	911
First_Contig10657	1	p2	(AT)6	12	202	213
First_Contig10783	3	p2	(AT)6	12	486	497
First_Contig10851	2	p2	(AT)6	12	915	926
First_Contig11158	1	p2	(AT)6	12	1396	1407
First_Contig11585	1	p2	(AT)6	12	36	47
First_Contig12366	1	p2	(AT)6	12	297	308
Contig347	1	p2	(AT)6	12	768	779
Contig2211	3	p2	(AT)6	12	1441	1452
Contig3789	1	p2	(AT)6	12	17	28
Contig10298	1	p2	(AT)6	12	1521	1532
Contig10799	2	p2	(AT)6	12	372	383
Contig11748	1	p2	(AT)6	12	626	637
Contig14766	1	p2	(AT)6	12	1752	1763
Contig16189	1	p2	(AT)6	12	592	603
Contig16225	2	p2	(AT)6	12	744	755
Contig18766	1	p2	(AT)6	12	247	258
Contig21360	2	p2	(AT)6	12	1589	1600
Contig22193	1	p2	(AT)6	12	665	676
Contig22340	1	p2	(AT)6	12	116	127
Contig22491	1	p2	(AT)6	12	1181	1192
Contig22529	2	p2	(AT)6	12	1184	1195
Contig22655	1	p2	(AT)6	12	942	953
Contig22845	1	p2	(AT)6	12	483	494
Contig25839	1	p2	(AT)6	12	90	101
Contig26074	1	p2	(AT)6	12	483	494
Contig26975	1	p2	(AT)6	12	561	572
Contig27131	1	p2	(AT)6	12	395	406
Contig28427	1	p2	(AT)6	12	329	340
Contig28702	1	p2	(AT)6	12	1149	1160
Contig31184	1	p2	(AT)6	12	762	773
Contig31316	1	p2	(AT)6	12	1908	1919
Contig34022	1	p2	(AT)6	12	435	446
Contig34251	3	p2	(AT)6	12	1683	1694
Contig36722	3	p2	(AT)6	12	303	314
Contig37744	1	p2	(AT)6	12	547	558
Contig40606	2	p2	(AT)6	12	509	520
Contig42587	1	p2	(AT)6	12	803	814
Contig45088	2	p2	(AT)6	12	3026	3037
Contig46141	1	p2	(AT)6	12	555	566
Contig46481	2	p2	(AT)6	12	1141	1152
Contig47745	1	p2	(AT)6	12	168	179
Contig49450	1	p2	(AT)6	12	346	357
Contig50541	1	p2	(AT)6	12	567	578
Contig52368	1	p2	(AT)6	12	667	678
Contig55989	1	p2	(AT)6	12	2417	2428
Contig56695	1	p2	(AT)6	12	11	22
Contig60472	1	p2	(AT)6	12	1	12
Contig60550	1	p2	(AT)6	12	97	108
Contig61975	1	p2	(AT)6	12	326	337
Contig63166	1	p2	(AT)6	12	10	21
Contig63429	1	p2	(AT)6	12	403	414
Contig63994	1	p2	(AT)6	12	823	834
Contig64431	2	p2	(AT)6	12	553	564
Contig66145	2	p2	(AT)6	12	247	258
Contig67858	1	p2	(AT)6	12	57	68
Contig70482	1	p2	(AT)6	12	196	207
Contig71733	1	p2	(AT)6	12	19	30
Contig72764	1	p2	(AT)6	12	106	117
Contig73710	1	p2	(AT)6	12	299	310
Contig74036	1	p2	(AT)6	12	27	38
Contig75099	1	p2	(AT)6	12	997	1008
Contig76127	1	p2	(AT)6	12	35	46
Contig77129	1	p2	(AT)6	12	13	24
Contig77334	1	p2	(AT)6	12	565	576
Contig79325	1	p2	(AT)6	12	105	116
Contig79335	2	p2	(AT)6	12	1118	1129
Contig80813	1	p2	(AT)6	12	43	54
Contig80842	1	p2	(AT)6	12	198	209
Contig81584	1	p2	(AT)6	12	183	194
Contig81739	1	p2	(AT)6	12	1	12
Contig82349	2	p2	(AT)6	12	937	948
Contig84589	1	p2	(AT)6	12	288	299
Contig84904	1	p2	(AT)6	12	44	55
Contig86723	2	p2	(AT)6	12	827	838
Contig87051	1	p2	(AT)6	12	686	697
Contig87320	1	p2	(AT)6	12	185	196
Contig87356	1	p2	(AT)6	12	1	12
Contig92531	1	p2	(AT)6	12	553	564
Contig94926	2	p2	(AT)6	12	357	368
Contig95738	1	p2	(AT)6	12	911	922
Contig96389	1	p2	(AT)6	12	171	182
Contig96498	1	p2	(AT)6	12	623	634
Contig97528	1	p2	(AT)6	12	830	841
Contig99322	1	p2	(AT)6	12	513	524
Contig101777	1	p2	(AT)6	12	314	325
Contig103282	1	p2	(AT)6	12	232	243
Contig103324	1	p2	(AT)6	12	314	325
Contig104964	2	p2	(AT)6	12	262	273
Contig105560	1	p2	(AT)6	12	52	63
Contig107302	1	p2	(AT)6	12	53	64
Contig108005	1	p2	(AT)6	12	11	22
Contig108952	1	p2	(AT)6	12	329	340
Contig109198	2	p2	(AT)6	12	539	550
First_Contig55	1	p2	(AT)7	14	32	45
First_Contig98	1	p2	(AT)7	14	1201	1214
First_Contig853	2	p2	(AT)7	14	435	448
First_Contig4847	1	p2	(AT)7	14	672	685
First_Contig4855	1	p2	(AT)7	14	1041	1054
First_Contig6289	1	p2	(AT)7	14	977	990
First_Contig6334	1	p2	(AT)7	14	471	484
First_Contig6546	1	p2	(AT)7	14	175	188
First_Contig7062	1	p2	(AT)7	14	1558	1571
First_Contig8876	1	p2	(AT)7	14	612	625
First_Contig8905	1	p2	(AT)7	14	1488	1501
First_Contig8931	1	p2	(AT)7	14	323	336
First_Contig9585	1	p2	(AT)7	14	723	736
First_Contig9824	1	p2	(AT)7	14	7	20
First_Contig10235	1	p2	(AT)7	14	704	717
First_Contig11268	1	p2	(AT)7	14	14	27
Contig2790	1	p2	(AT)7	14	13	26
Contig5587	1	p2	(AT)7	14	1456	1469
Contig7599	1	p2	(AT)7	14	590	603
Contig7941	2	p2	(AT)7	14	1249	1262
Contig11092	1	p2	(AT)7	14	6	19
Contig11659	2	p2	(AT)7	14	239	252
Contig12593	1	p2	(AT)7	14	1937	1950
Contig12594	1	p2	(AT)7	14	1696	1709
Contig13576	1	p2	(AT)7	14	372	385
Contig18745	1	p2	(AT)7	14	634	647
Contig24314	1	p2	(AT)7	14	561	574
Contig26546	1	p2	(AT)7	14	590	603
Contig28076	2	p2	(AT)7	14	1564	1577
Contig30324	1	p2	(AT)7	14	648	661
Contig31876	1	p2	(AT)7	14	548	561
Contig36390	1	p2	(AT)7	14	429	442
Contig37525	1	p2	(AT)7	14	75	88
Contig38173	1	p2	(AT)7	14	297	310
Contig40909	1	p2	(AT)7	14	828	841
Contig42146	1	p2	(AT)7	14	629	642
Contig43184	1	p2	(AT)7	14	978	991
Contig50236	1	p2	(AT)7	14	190	203
Contig53094	1	p2	(AT)7	14	598	611
Contig60668	1	p2	(AT)7	14	299	312
Contig65021	1	p2	(AT)7	14	56	69
Contig65668	1	p2	(AT)7	14	198	211
Contig66474	1	p2	(AT)7	14	447	460
Contig69557	1	p2	(AT)7	14	523	536
Contig70420	1	p2	(AT)7	14	150	163
Contig78221	1	p2	(AT)7	14	232	245
Contig78276	1	p2	(AT)7	14	222	235
Contig79367	1	p2	(AT)7	14	427	440
Contig80108	1	p2	(AT)7	14	108	121
Contig81531	1	p2	(AT)7	14	902	915
Contig82842	1	p2	(AT)7	14	620	633
Contig86258	1	p2	(AT)7	14	270	283
Contig87256	1	p2	(AT)7	14	90	103
Contig90166	1	p2	(AT)7	14	153	166
Contig90755	1	p2	(AT)7	14	314	327
Contig93689	1	p2	(AT)7	14	255	268
Contig97006	2	p2	(AT)7	14	1669	1682
Contig97871	2	p2	(AT)7	14	357	370
Contig99901	1	p2	(AT)7	14	78	91
Contig107327	1	p2	(AT)7	14	190	203
First_Contig367	1	p2	(AT)8	16	525	540
First_Contig4479	1	p2	(AT)8	16	2960	2975
First_Contig5297	1	p2	(AT)8	16	499	514
First_Contig7481	1	p2	(AT)8	16	1031	1046
First_Contig9008	1	p2	(AT)8	16	1	16
First_Contig9108	1	p2	(AT)8	16	300	315
First_Contig9705	1	p2	(AT)8	16	7	22
First_Contig10296	2	p2	(AT)8	16	619	634
First_Contig10706	1	p2	(AT)8	16	1408	1423
First_Contig10739	1	p2	(AT)8	16	1332	1347
First_Contig11482	1	p2	(AT)8	16	182	197
First_Contig12212	1	p2	(AT)8	16	373	388
First_Contig12469	2	p2	(AT)8	16	489	504
First_Contig12832	1	p2	(AT)8	16	793	808
Contig116	1	p2	(AT)8	16	23	38
Contig1206	1	p2	(AT)8	16	313	328
Contig4658	2	p2	(AT)8	16	1295	1310
Contig6793	1	p2	(AT)8	16	174	189
Contig7498	1	p2	(AT)8	16	175	190
Contig9238	1	p2	(AT)8	16	1826	1841
Contig12077	1	p2	(AT)8	16	786	801
Contig13009	1	p2	(AT)8	16	691	706
Contig21793	1	p2	(AT)8	16	10	25
Contig24543	1	p2	(AT)8	16	510	525
Contig24708	1	p2	(AT)8	16	347	362
Contig25219	1	p2	(AT)8	16	919	934
Contig38172	1	p2	(AT)8	16	258	273
Contig40667	1	p2	(AT)8	16	271	286
Contig40928	1	p2	(AT)8	16	503	518
Contig43983	1	p2	(AT)8	16	288	303
Contig47021	1	p2	(AT)8	16	153	168
Contig47206	1	p2	(AT)8	16	1781	1796
Contig48692	1	p2	(AT)8	16	1082	1097
Contig50689	1	p2	(AT)8	16	58	73
Contig50861	1	p2	(AT)8	16	143	158
Contig52814	1	p2	(AT)8	16	1178	1193
Contig55574	1	p2	(AT)8	16	371	386
Contig57479	2	p2	(AT)8	16	1110	1125
Contig58529	1	p2	(AT)8	16	323	338
Contig59420	1	p2	(AT)8	16	485	500
Contig64781	1	p2	(AT)8	16	1	16
Contig65977	1	p2	(AT)8	16	1	16
Contig66491	1	p2	(AT)8	16	329	344
Contig67397	1	p2	(AT)8	16	11	26
Contig68309	1	p2	(AT)8	16	102	117
Contig69276	1	p2	(AT)8	16	262	277
Contig70378	1	p2	(AT)8	16	3107	3122
Contig71330	1	p2	(AT)8	16	169	184
Contig73474	1	p2	(AT)8	16	44	59
Contig74927	1	p2	(AT)8	16	56	71
Contig76038	1	p2	(AT)8	16	805	820
Contig77167	1	p2	(AT)8	16	73	88
Contig77746	1	p2	(AT)8	16	343	358
Contig78188	1	p2	(AT)8	16	332	347
Contig79187	1	p2	(AT)8	16	110	125
Contig81847	1	p2	(AT)8	16	173	188
Contig84982	2	p2	(AT)8	16	282	297
Contig86364	1	p2	(AT)8	16	752	767
Contig86695	1	p2	(AT)8	16	77	92
Contig88990	1	p2	(AT)8	16	340	355
Contig93596	1	p2	(AT)8	16	6	21
Contig95375	1	p2	(AT)8	16	6	21
Contig96753	1	p2	(AT)8	16	8	23
Contig96882	1	p2	(AT)8	16	168	183
Contig108453	1	p2	(AT)8	16	959	974
Contig110140	1	p2	(AT)8	16	377	392
First_Contig713	1	p2	(AT)9	18	379	396
First_Contig1314	2	p2	(AT)9	18	324	341
First_Contig3612	1	p2	(AT)9	18	1117	1134
First_Contig5764	1	p2	(AT)9	18	276	293
First_Contig6785	1	p2	(AT)9	18	272	289
First_Contig7118	1	p2	(AT)9	18	1	18
First_Contig7249	1	p2	(AT)9	18	16	33
First_Contig9719	1	p2	(AT)9	18	1	18
First_Contig9732	1	p2	(AT)9	18	564	581
First_Contig12661	1	p2	(AT)9	18	2762	2779
Contig24145	1	p2	(AT)9	18	2280	2297
Contig24410	1	p2	(AT)9	18	489	506
Contig31762	1	p2	(AT)9	18	6	23
Contig32590	1	p2	(AT)9	18	531	548
Contig34919	1	p2	(AT)9	18	1951	1968
Contig35112	1	p2	(AT)9	18	871	888
Contig35301	1	p2	(AT)9	18	233	250
Contig35521	1	p2	(AT)9	18	1	18
Contig35927	1	p2	(AT)9	18	378	395
Contig36986	1	p2	(AT)9	18	628	645
Contig37485	1	p2	(AT)9	18	1378	1395
Contig37846	1	p2	(AT)9	18	333	350
Contig40670	1	p2	(AT)9	18	854	871
Contig41077	1	p2	(AT)9	18	10	27
Contig45100	1	p2	(AT)9	18	1049	1066
Contig45595	1	p2	(AT)9	18	41	58
Contig46995	1	p2	(AT)9	18	457	474
Contig50216	1	p2	(AT)9	18	150	167
Contig51461	1	p2	(AT)9	18	497	514
Contig56519	1	p2	(AT)9	18	267	284
Contig57091	1	p2	(AT)9	18	547	564
Contig59353	1	p2	(AT)9	18	56	73
Contig60671	2	p2	(AT)9	18	975	992
Contig61561	1	p2	(AT)9	18	1	18
Contig68196	1	p2	(AT)9	18	307	324
Contig72783	1	p2	(AT)9	18	97	114
Contig72904	2	p2	(AT)9	18	563	580
Contig72955	1	p2	(AT)9	18	105	122
Contig73992	1	p2	(AT)9	18	265	282
Contig77379	1	p2	(AT)9	18	1	18
Contig78146	1	p2	(AT)9	18	189	206
Contig79861	1	p2	(AT)9	18	487	504
Contig80341	1	p2	(AT)9	18	1091	1108
Contig81301	1	p2	(AT)9	18	462	479
Contig83284	1	p2	(AT)9	18	161	178
Contig83544	1	p2	(AT)9	18	1	18
Contig84640	1	p2	(AT)9	18	1012	1029
Contig86801	1	p2	(AT)9	18	107	124
Contig95682	1	p2	(AT)9	18	446	463
Contig96685	1	p2	(AT)9	18	472	489
Contig97468	1	p2	(AT)9	18	854	871
Contig99018	1	p2	(AT)9	18	414	431
First_Contig12223	1	p2	(CA)10	20	280	299
Contig32913	1	p2	(CA)10	20	97	116
Contig39571	1	p2	(CA)10	20	146	165
Contig41781	1	p2	(CA)10	20	4018	4037
Contig66624	1	p2	(CA)10	20	568	587
Contig69999	1	p2	(CA)10	20	150	169
Contig72327	1	p2	(CA)10	20	66	85
Contig108973	1	p2	(CA)10	20	1	20
Contig3911	1	p2	(CA)11	22	169	190
Contig71292	1	p2	(CA)11	22	374	395
Contig71782	2	p2	(CA)12	24	530	553
First_Contig9694	1	p2	(CA)15	30	341	370
Contig70273	1	p2	(CA)16	32	59	90
First_Contig397	1	p2	(CA)6	12	1464	1475
First_Contig1323	1	p2	(CA)6	12	18	29
First_Contig4007	2	p2	(CA)6	12	162	173
First_Contig4034	1	p2	(CA)6	12	219	230
First_Contig7771	1	p2	(CA)6	12	75	86
First_Contig8400	1	p2	(CA)6	12	84	95
First_Contig9882	1	p2	(CA)6	12	860	871
First_Contig10256	1	p2	(CA)6	12	585	596
Contig1556	1	p2	(CA)6	12	311	322
Contig4820	1	p2	(CA)6	12	312	323
Contig17492	1	p2	(CA)6	12	368	379
Contig25898	1	p2	(CA)6	12	599	610
Contig28201	1	p2	(CA)6	12	102	113
Contig38787	1	p2	(CA)6	12	234	245
Contig38871	1	p2	(CA)6	12	172	183
Contig40511	1	p2	(CA)6	12	158	169
Contig46674	1	p2	(CA)6	12	7	18
Contig54135	1	p2	(CA)6	12	97	108
Contig56978	1	p2	(CA)6	12	174	185
Contig67066	1	p2	(CA)6	12	191	202
Contig70080	1	p2	(CA)6	12	32	43
Contig71268	1	p2	(CA)6	12	162	173
Contig74378	1	p2	(CA)6	12	141	152
Contig76631	1	p2	(CA)6	12	483	494
Contig76632	1	p2	(CA)6	12	524	535
Contig77933	2	p2	(CA)6	12	434	445
Contig78026	1	p2	(CA)6	12	356	367
Contig79471	1	p2	(CA)6	12	269	280
Contig84865	1	p2	(CA)6	12	216	227
Contig86316	1	p2	(CA)6	12	17	28
Contig90200	1	p2	(CA)6	12	8	19
Contig90414	1	p2	(CA)6	12	2295	2306
Contig90828	1	p2	(CA)6	12	314	325
Contig91390	1	p2	(CA)6	12	123	134
Contig93769	1	p2	(CA)6	12	62	73
Contig94611	1	p2	(CA)6	12	240	251
Contig96420	1	p2	(CA)6	12	177	188
Contig98289	1	p2	(CA)6	12	1	12
Contig98731	1	p2	(CA)6	12	157	168
Contig106453	1	p2	(CA)6	12	420	431
Contig107474	1	p2	(CA)6	12	490	501
First_Contig11505	1	p2	(CA)7	14	133	146
First_Contig12166	1	p2	(CA)7	14	171	184
First_Contig12834	1	p2	(CA)7	14	147	160
Contig4328	1	p2	(CA)7	14	1613	1626
Contig19557	1	p2	(CA)7	14	261	274
Contig20653	1	p2	(CA)7	14	126	139
Contig25883	2	p2	(CA)7	14	508	521
Contig29186	1	p2	(CA)7	14	274	287
Contig30792	1	p2	(CA)7	14	299	312
Contig34951	1	p2	(CA)7	14	717	730
Contig36160	1	p2	(CA)7	14	481	494
Contig39196	1	p2	(CA)7	14	284	297
Contig39196	2	p2	(CA)7	14	471	484
Contig40862	1	p2	(CA)7	14	95	108
Contig46115	1	p2	(CA)7	14	301	314
Contig54263	1	p2	(CA)7	14	62	75
Contig71712	1	p2	(CA)7	14	66	79
Contig71845	1	p2	(CA)7	14	105	118
Contig71991	1	p2	(CA)7	14	276	289
Contig72267	1	p2	(CA)7	14	416	429
Contig77271	2	p2	(CA)7	14	378	391
Contig77660	1	p2	(CA)7	14	187	200
Contig84957	1	p2	(CA)7	14	76	89
Contig85294	1	p2	(CA)7	14	181	194
Contig85601	1	p2	(CA)7	14	218	231
Contig97349	1	p2	(CA)7	14	750	763
Contig100727	1	p2	(CA)7	14	271	284
Contig112970	1	p2	(CA)7	14	104	117
First_Contig1125	1	p2	(CA)8	16	128	143
First_Contig5993	1	p2	(CA)8	16	447	462
First_Contig10628	1	p2	(CA)8	16	505	520
First_Contig11675	1	p2	(CA)8	16	42	57
Contig934	1	p2	(CA)8	16	166	181
Contig25914	1	p2	(CA)8	16	550	565
Contig35628	1	p2	(CA)8	16	220	235
Contig51341	1	p2	(CA)8	16	297	312
Contig57157	1	p2	(CA)8	16	388	403
Contig64463	1	p2	(CA)8	16	1	16
Contig73449	1	p2	(CA)8	16	154	169
Contig74007	1	p2	(CA)8	16	386	401
Contig74545	1	p2	(CA)8	16	1004	1019
Contig76391	1	p2	(CA)8	16	142	157
Contig79109	1	p2	(CA)8	16	120	135
Contig81814	1	p2	(CA)8	16	787	802
Contig83157	1	p2	(CA)8	16	192	207
Contig98865	1	p2	(CA)8	16	509	524
Contig99616	1	p2	(CA)8	16	383	398
Contig99675	1	p2	(CA)8	16	427	442
First_Contig41	1	p2	(CA)9	18	1713	1730
First_Contig2435	1	p2	(CA)9	18	1348	1365
Contig4970	1	p2	(CA)9	18	1164	1181
Contig21966	1	p2	(CA)9	18	1	18
Contig27281	3	p2	(CA)9	18	1106	1123
Contig48961	2	p2	(CA)9	18	807	824
Contig54028	1	p2	(CA)9	18	469	486
Contig54586	1	p2	(CA)9	18	63	80
Contig66141	1	p2	(CA)9	18	206	223
Contig70652	1	p2	(CA)9	18	323	340
Contig73393	1	p2	(CA)9	18	82	99
Contig73510	1	p2	(CA)9	18	56	73
Contig77271	1	p2	(CA)9	18	230	247
Contig93813	1	p2	(CA)9	18	1	18
Contig95151	2	p2	(CA)9	18	472	489
Contig57105	1	p2	(CG)6	12	267	278
Contig58911	1	p2	(CG)6	12	511	522
Contig109308	1	p2	(CG)6	12	533	544
Contig29201	1	p2	(CG)9	18	176	193
Contig34180	1	p2	(CG)9	18	417	434
First_Contig743	1	p2	(CT)10	20	3752	3771
First_Contig1769	1	p2	(CT)10	20	2309	2328
First_Contig2677	1	p2	(CT)10	20	121	140
First_Contig3437	1	p2	(CT)10	20	159	178
First_Contig4427	1	p2	(CT)10	20	73	92
First_Contig4464	1	p2	(CT)10	20	141	160
First_Contig6043	1	p2	(CT)10	20	359	378
First_Contig7488	1	p2	(CT)10	20	38	57
First_Contig8742	1	p2	(CT)10	20	1400	1419
First_Contig10776	1	p2	(CT)10	20	36	55
First_Contig10876	1	p2	(CT)10	20	196	215
Contig413	1	p2	(CT)10	20	179	198
Contig533	1	p2	(CT)10	20	113	132
Contig2912	1	p2	(CT)10	20	115	134
Contig3280	1	p2	(CT)10	20	505	524
Contig3365	1	p2	(CT)10	20	62	81
Contig6125	1	p2	(CT)10	20	430	449
Contig7937	1	p2	(CT)10	20	694	713
Contig10548	1	p2	(CT)10	20	460	479
Contig11718	3	p2	(CT)10	20	1898	1917
Contig12463	1	p2	(CT)10	20	170	189
Contig14079	1	p2	(CT)10	20	82	101
Contig15001	1	p2	(CT)10	20	274	293
Contig16566	1	p2	(CT)10	20	1860	1879
Contig17722	1	p2	(CT)10	20	26	45
Contig20125	1	p2	(CT)10	20	1978	1997
Contig27369	1	p2	(CT)10	20	134	153
Contig30790	1	p2	(CT)10	20	194	213
Contig31667	1	p2	(CT)10	20	345	364
Contig33169	1	p2	(CT)10	20	323	342
Contig33252	4	p2	(CT)10	20	2129	2148
Contig34147	1	p2	(CT)10	20	101	120
Contig38716	1	p2	(CT)10	20	26	45
Contig41471	1	p2	(CT)10	20	364	383
Contig44507	1	p2	(CT)10	20	236	255
Contig48980	1	p2	(CT)10	20	1365	1384
Contig50466	1	p2	(CT)10	20	12	31
Contig56235	1	p2	(CT)10	20	75	94
Contig56373	1	p2	(CT)10	20	376	395
Contig57536	1	p2	(CT)10	20	44	63
Contig60962	1	p2	(CT)10	20	92	111
Contig63754	1	p2	(CT)10	20	33	52
Contig63825	1	p2	(CT)10	20	71	90
Contig63848	1	p2	(CT)10	20	684	703
Contig64500	1	p2	(CT)10	20	309	328
Contig67127	1	p2	(CT)10	20	174	193
Contig70481	1	p2	(CT)10	20	102	121
Contig72919	1	p2	(CT)10	20	96	115
Contig73208	1	p2	(CT)10	20	144	163
Contig73209	1	p2	(CT)10	20	144	163
Contig73769	1	p2	(CT)10	20	24	43
Contig75074	1	p2	(CT)10	20	391	410
Contig79265	2	p2	(CT)10	20	120	139
Contig82412	1	p2	(CT)10	20	212	231
Contig91163	1	p2	(CT)10	20	123	142
Contig95930	1	p2	(CT)10	20	127	146
Contig98644	1	p2	(CT)10	20	272	291
Contig99211	1	p2	(CT)10	20	53	72
Contig102194	1	p2	(CT)10	20	28	47
First_Contig1972	1	p2	(CT)11	22	67	88
First_Contig2056	1	p2	(CT)11	22	273	294
First_Contig2374	1	p2	(CT)11	22	1085	1106
First_Contig3312	1	p2	(CT)11	22	67	88
First_Contig5751	3	p2	(CT)11	22	2078	2099
First_Contig7593	1	p2	(CT)11	22	419	440
First_Contig8473	1	p2	(CT)11	22	352	373
Contig1203	1	p2	(CT)11	22	244	265
Contig2654	1	p2	(CT)11	22	430	451
Contig3266	1	p2	(CT)11	22	167	188
Contig4136	1	p2	(CT)11	22	1175	1196
Contig8502	1	p2	(CT)11	22	503	524
Contig9673	1	p2	(CT)11	22	175	196
Contig13434	1	p2	(CT)11	22	8	29
Contig13897	1	p2	(CT)11	22	107	128
Contig15946	1	p2	(CT)11	22	51	72
Contig23265	1	p2	(CT)11	22	47	68
Contig23487	3	p2	(CT)11	22	1341	1362
Contig25460	2	p2	(CT)11	22	535	556
Contig33590	1	p2	(CT)11	22	8	29
Contig34734	1	p2	(CT)11	22	540	561
Contig53365	1	p2	(CT)11	22	137	158
Contig56151	1	p2	(CT)11	22	164	185
Contig59107	1	p2	(CT)11	22	45	66
Contig67110	1	p2	(CT)11	22	34	55
Contig73768	1	p2	(CT)11	22	101	122
Contig81503	1	p2	(CT)11	22	313	334
Contig89275	2	p2	(CT)11	22	802	823
Second_Contig596	1	p2	(CT)12	24	600	623
First_Contig1212	1	p2	(CT)12	24	235	258
First_Contig2648	1	p2	(CT)12	24	223	246
First_Contig3491	1	p2	(CT)12	24	94	117
First_Contig5569	1	p2	(CT)12	24	77	100
First_Contig8952	1	p2	(CT)12	24	831	854
Contig1637	1	p2	(CT)12	24	142	165
Contig6303	1	p2	(CT)12	24	58	81
Contig10599	1	p2	(CT)12	24	453	476
Contig11718	1	p2	(CT)12	24	1499	1522
Contig11855	1	p2	(CT)12	24	38	61
Contig13481	1	p2	(CT)12	24	26	49
Contig20804	1	p2	(CT)12	24	60	83
Contig25361	1	p2	(CT)12	24	12	35
Contig38621	1	p2	(CT)12	24	188	211
Contig41512	1	p2	(CT)12	24	158	181
Contig42450	1	p2	(CT)12	24	34	57
Contig52170	1	p2	(CT)12	24	68	91
Contig53071	1	p2	(CT)12	24	177	200
Contig56402	1	p2	(CT)12	24	112	135
Contig56660	1	p2	(CT)12	24	28	51
Contig57906	1	p2	(CT)12	24	27	50
Contig72725	2	p2	(CT)12	24	247	270
Contig73680	1	p2	(CT)12	24	34	57
Contig85655	2	p2	(CT)12	24	1278	1301
Contig92030	1	p2	(CT)12	24	1264	1287
Second_Contig193	1	p2	(CT)13	26	551	576
First_Contig25	1	p2	(CT)13	26	217	242
First_Contig734	1	p2	(CT)13	26	524	549
First_Contig4205	1	p2	(CT)13	26	48	73
First_Contig7354	1	p2	(CT)13	26	14	39
First_Contig7490	2	p2	(CT)13	26	856	881
First_Contig9150	3	p2	(CT)13	26	1492	1517
Contig9739	1	p2	(CT)13	26	1339	1364
Contig11064	1	p2	(CT)13	26	834	859
Contig12041	1	p2	(CT)13	26	255	280
Contig13184	2	p2	(CT)13	26	445	470
Contig18101	1	p2	(CT)13	26	301	326
Contig27142	1	p2	(CT)13	26	1616	1641
Contig28545	2	p2	(CT)13	26	1040	1065
Contig28994	1	p2	(CT)13	26	9	34
Contig29710	1	p2	(CT)13	26	190	215
Contig30593	2	p2	(CT)13	26	273	298
Contig34179	1	p2	(CT)13	26	158	183
Contig35098	1	p2	(CT)13	26	199	224
Contig39436	1	p2	(CT)13	26	57	82
Contig41392	1	p2	(CT)13	26	782	807
Contig49381	1	p2	(CT)13	26	80	105
Contig50627	1	p2	(CT)13	26	118	143
Contig59599	1	p2	(CT)13	26	53	78
Contig64487	2	p2	(CT)13	26	457	482
Contig65084	1	p2	(CT)13	26	206	231
Contig70435	1	p2	(CT)13	26	52	77
Contig79128	1	p2	(CT)13	26	433	458
Contig100504	1	p2	(CT)13	26	247	272
First_Contig676	1	p2	(CT)14	28	1598	1625
First_Contig2870	2	p2	(CT)14	28	753	780
First_Contig4630	1	p2	(CT)14	28	23	50
First_Contig5079	1	p2	(CT)14	28	113	140
First_Contig10325	2	p2	(CT)14	28	1136	1163
Contig12950	1	p2	(CT)14	28	92	119
Contig16611	1	p2	(CT)14	28	1105	1132
Contig25449	1	p2	(CT)14	28	16	43
Contig25631	2	p2	(CT)14	28	1454	1481
Contig26546	2	p2	(CT)14	28	764	791
Contig26822	2	p2	(CT)14	28	2507	2534
Contig31245	1	p2	(CT)14	28	616	643
Contig34470	1	p2	(CT)14	28	807	834
Contig36857	1	p2	(CT)14	28	469	496
Contig37504	1	p2	(CT)14	28	87	114
Contig37530	1	p2	(CT)14	28	20	47
Contig54725	2	p2	(CT)14	28	778	805
Contig57177	1	p2	(CT)14	28	10	37
Contig63399	1	p2	(CT)14	28	113	140
Contig63943	1	p2	(CT)14	28	27	54
Contig68299	1	p2	(CT)14	28	33	60
Contig69496	1	p2	(CT)14	28	54	81
Contig72900	1	p2	(CT)14	28	1559	1586
Contig73220	1	p2	(CT)14	28	10	37
Contig81944	1	p2	(CT)14	28	108	135
Contig110910	1	p2	(CT)14	28	455	482
Contig115287	1	p2	(CT)14	28	46	73
First_Contig879	1	p2	(CT)15	30	24	53
First_Contig2352	1	p2	(CT)15	30	677	706
First_Contig7376	1	p2	(CT)15	30	225	254
First_Contig8822	1	p2	(CT)15	30	455	484
First_Contig12597	2	p2	(CT)15	30	2200	2229
Contig1943	1	p2	(CT)15	30	171	200
Contig3082	1	p2	(CT)15	30	363	392
Contig4848	1	p2	(CT)15	30	99	128
Contig6431	1	p2	(CT)15	30	398	427
Contig7704	1	p2	(CT)15	30	333	362
Contig10334	1	p2	(CT)15	30	787	816
Contig11890	1	p2	(CT)15	30	65	94
Contig12354	1	p2	(CT)15	30	3042	3071
Contig16997	1	p2	(CT)15	30	41	70
Contig17339	1	p2	(CT)15	30	148	177
Contig20743	1	p2	(CT)15	30	169	198
Contig24647	1	p2	(CT)15	30	276	305
Contig26250	1	p2	(CT)15	30	79	108
Contig34862	2	p2	(CT)15	30	1176	1205
Contig34895	1	p2	(CT)15	30	235	264
Contig36017	1	p2	(CT)15	30	66	95
Contig43244	1	p2	(CT)15	30	33	62
Contig44526	1	p2	(CT)15	30	415	444
Contig47467	1	p2	(CT)15	30	96	125
Contig65208	1	p2	(CT)15	30	692	721
Contig69843	1	p2	(CT)15	30	88	117
Contig71386	1	p2	(CT)15	30	57	86
Contig73934	1	p2	(CT)15	30	29	58
Contig80064	1	p2	(CT)15	30	360	389
Contig86110	1	p2	(CT)15	30	1061	1090
Contig87185	1	p2	(CT)15	30	280	309
Contig88401	1	p2	(CT)15	30	163	192
Contig93008	1	p2	(CT)15	30	48	77
Contig95384	1	p2	(CT)15	30	366	395
Contig97234	1	p2	(CT)15	30	52	81
Contig98711	1	p2	(CT)15	30	131	160
Contig101485	1	p2	(CT)15	30	117	146
First_Contig883	2	p2	(CT)16	32	2173	2204
First_Contig970	1	p2	(CT)16	32	66	97
First_Contig1262	1	p2	(CT)16	32	214	245
First_Contig4450	1	p2	(CT)16	32	86	117
First_Contig8939	1	p2	(CT)16	32	644	675
First_Contig10027	1	p2	(CT)16	32	76	107
First_Contig10333	1	p2	(CT)16	32	293	324
Contig11125	1	p2	(CT)16	32	124	155
Contig29165	1	p2	(CT)16	32	45	76
Contig35320	2	p2	(CT)16	32	409	440
Contig36653	1	p2	(CT)16	32	984	1015
Contig40726	1	p2	(CT)16	32	1374	1405
Contig46215	1	p2	(CT)16	32	32	63
Contig61055	1	p2	(CT)16	32	112	143
Contig66733	1	p2	(CT)16	32	115	146
Contig86330	1	p2	(CT)16	32	29	60
Contig92662	1	p2	(CT)16	32	92	123
Contig93794	1	p2	(CT)16	32	28	59
First_Contig2066	1	p2	(CT)17	34	1291	1324
First_Contig10583	1	p2	(CT)17	34	17	50
Contig2373	1	p2	(CT)17	34	220	253
Contig23743	1	p2	(CT)17	34	29	62
Contig31561	1	p2	(CT)17	34	301	334
Contig53007	1	p2	(CT)17	34	12	45
Contig63547	1	p2	(CT)17	34	203	236
Contig73246	1	p2	(CT)17	34	129	162
Contig86219	1	p2	(CT)17	34	273	306
Contig90428	1	p2	(CT)17	34	91	124
Contig93984	1	p2	(CT)17	34	71	104
First_Contig5185	1	p2	(CT)18	36	104	139
Contig354	1	p2	(CT)18	36	56	91
Contig782	1	p2	(CT)18	36	683	718
Contig10410	1	p2	(CT)18	36	35	70
Contig11161	1	p2	(CT)18	36	745	780
Contig11889	1	p2	(CT)18	36	11	46
Contig18540	1	p2	(CT)18	36	761	796
Contig18894	1	p2	(CT)18	36	98	133
Contig28540	1	p2	(CT)18	36	502	537
Contig34776	1	p2	(CT)18	36	76	111
Contig40986	1	p2	(CT)18	36	86	121
Contig54726	1	p2	(CT)18	36	517	552
Contig56656	1	p2	(CT)18	36	36	71
Contig70521	1	p2	(CT)18	36	3332	3367
Contig72725	1	p2	(CT)18	36	20	55
Contig86128	1	p2	(CT)18	36	197	232
Contig89789	1	p2	(CT)18	36	63	98
Contig105263	1	p2	(CT)18	36	30	65
Contig108600	1	p2	(CT)18	36	347	382
Second_Contig161	1	p2	(CT)19	38	84	121
First_Contig6453	3	p2	(CT)19	38	405	442
Contig7732	1	p2	(CT)19	38	30	67
Contig8728	2	p2	(CT)19	38	958	995
Contig10174	1	p2	(CT)19	38	15	52
Contig11224	1	p2	(CT)19	38	81	118
Contig12329	1	p2	(CT)19	38	481	518
Contig14533	1	p2	(CT)19	38	63	100
Contig23354	1	p2	(CT)19	38	153	190
Contig31660	2	p2	(CT)19	38	1237	1274
Contig35320	3	p2	(CT)19	38	741	778
Contig41567	2	p2	(CT)19	38	1317	1354
Contig98911	1	p2	(CT)19	38	69	106
First_Contig2551	1	p2	(CT)20	40	1323	1362
Contig1903	1	p2	(CT)20	40	496	535
Contig23582	1	p2	(CT)20	40	21	60
Contig34051	1	p2	(CT)20	40	70	109
Contig36882	1	p2	(CT)20	40	197	236
Contig41730	1	p2	(CT)20	40	231	270
Contig49182	1	p2	(CT)20	40	231	270
Contig52592	1	p2	(CT)20	40	64	103
Contig78235	1	p2	(CT)20	40	81	120
Contig83759	1	p2	(CT)20	40	306	345
First_Contig1126	1	p2	(CT)21	42	31	72
First_Contig3361	1	p2	(CT)21	42	57	98
Contig1398	1	p2	(CT)21	42	80	121
Contig14956	1	p2	(CT)21	42	1	42
Contig42451	1	p2	(CT)21	42	18	59
Contig52091	1	p2	(CT)21	42	80	121
Contig55317	1	p2	(CT)21	42	61	102
Contig74512	1	p2	(CT)21	42	136	177
Contig90710	1	p2	(CT)21	42	33	74
Contig5159	1	p2	(CT)22	44	80	123
Contig37399	1	p2	(CT)22	44	514	557
Contig74139	1	p2	(CT)22	44	88	131
Second_Contig835	1	p2	(CT)23	46	380	425
Contig58890	1	p2	(CT)23	46	436	481
Contig4007	1	p2	(CT)24	48	71	118
Contig43564	1	p2	(CT)24	48	15	62
Contig78926	1	p2	(CT)24	48	27	74
Contig8355	1	p2	(CT)25	50	87	136
Contig48451	1	p2	(CT)26	52	41	92
Contig74879	1	p2	(CT)26	52	15	66
Contig3323	1	p2	(CT)27	54	77	130
Contig10258	1	p2	(CT)27	54	87	140
Contig22838	1	p2	(CT)27	54	71	124
First_Contig9810	1	p2	(CT)28	56	564	619
Contig31288	1	p2	(CT)30	60	72	131
Contig64063	2	p2	(CT)33	66	912	977
Second_Contig137	1	p2	(CT)6	12	76	87
Second_Contig511	1	p2	(CT)6	12	78	89
Second_Contig800	1	p2	(CT)6	12	33	44
First_Contig52	1	p2	(CT)6	12	3	14
First_Contig96	1	p2	(CT)6	12	1645	1656
First_Contig200	1	p2	(CT)6	12	25	36
First_Contig384	1	p2	(CT)6	12	2044	2055
First_Contig417	1	p2	(CT)6	12	54	65
First_Contig1345	2	p2	(CT)6	12	1056	1067
First_Contig1888	1	p2	(CT)6	12	1767	1778
First_Contig2096	1	p2	(CT)6	12	1202	1213
First_Contig2857	1	p2	(CT)6	12	334	345
First_Contig3021	1	p2	(CT)6	12	416	427
First_Contig3067	2	p2	(CT)6	12	2012	2023
First_Contig3280	1	p2	(CT)6	12	100	111
First_Contig4333	1	p2	(CT)6	12	189	200
First_Contig4436	1	p2	(CT)6	12	558	569
First_Contig5134	1	p2	(CT)6	12	1189	1200
First_Contig5454	1	p2	(CT)6	12	802	813
First_Contig5548	1	p2	(CT)6	12	12	23
First_Contig6092	1	p2	(CT)6	12	332	343
First_Contig6097	2	p2	(CT)6	12	589	600
First_Contig6242	1	p2	(CT)6	12	800	811
First_Contig6256	1	p2	(CT)6	12	326	337
First_Contig6321	1	p2	(CT)6	12	6	17
First_Contig7261	1	p2	(CT)6	12	16	27
First_Contig7465	1	p2	(CT)6	12	507	518
First_Contig7484	1	p2	(CT)6	12	145	156
First_Contig7709	1	p2	(CT)6	12	2008	2019
First_Contig7811	1	p2	(CT)6	12	83	94
First_Contig8553	1	p2	(CT)6	12	48	59
First_Contig8638	1	p2	(CT)6	12	278	289
First_Contig9286	1	p2	(CT)6	12	303	314
First_Contig9326	1	p2	(CT)6	12	13	24
First_Contig9665	1	p2	(CT)6	12	1	12
First_Contig9715	2	p2	(CT)6	12	1002	1013
First_Contig10487	1	p2	(CT)6	12	102	113
First_Contig11167	1	p2	(CT)6	12	440	451
First_Contig11423	1	p2	(CT)6	12	1651	1662
First_Contig11480	1	p2	(CT)6	12	92	103
First_Contig12905	1	p2	(CT)6	12	12	23
Contig672	1	p2	(CT)6	12	859	870
Contig818	1	p2	(CT)6	12	539	550
Contig1541	1	p2	(CT)6	12	710	721
Contig1929	1	p2	(CT)6	12	1571	1582
Contig2109	2	p2	(CT)6	12	226	237
Contig2197	1	p2	(CT)6	12	127	138
Contig3035	1	p2	(CT)6	12	18	29
Contig3566	1	p2	(CT)6	12	112	123
Contig3638	1	p2	(CT)6	12	1	12
Contig3793	1	p2	(CT)6	12	790	801
Contig4436	1	p2	(CT)6	12	367	378
Contig4970	2	p2	(CT)6	12	1877	1888
Contig5625	1	p2	(CT)6	12	1078	1089
Contig5855	1	p2	(CT)6	12	38	49
Contig6554	1	p2	(CT)6	12	165	176
Contig6706	1	p2	(CT)6	12	1	12
Contig6751	1	p2	(CT)6	12	1	12
Contig8609	1	p2	(CT)6	12	830	841
Contig9073	1	p2	(CT)6	12	328	339
Contig9530	1	p2	(CT)6	12	35	46
Contig9530	2	p2	(CT)6	12	158	169
Contig10042	2	p2	(CT)6	12	731	742
Contig10287	1	p2	(CT)6	12	77	88
Contig10706	1	p2	(CT)6	12	1011	1022
Contig11428	1	p2	(CT)6	12	26	37
Contig11943	1	p2	(CT)6	12	139	150
Contig12785	1	p2	(CT)6	12	34	45
Contig12795	1	p2	(CT)6	12	293	304
Contig13465	1	p2	(CT)6	12	198	209
Contig13467	1	p2	(CT)6	12	36	47
Contig14011	1	p2	(CT)6	12	1396	1407
Contig14496	1	p2	(CT)6	12	444	455
Contig14699	1	p2	(CT)6	12	1866	1877
Contig14907	1	p2	(CT)6	12	74	85
Contig15293	1	p2	(CT)6	12	68	79
Contig15740	1	p2	(CT)6	12	703	714
Contig15887	1	p2	(CT)6	12	456	467
Contig15947	1	p2	(CT)6	12	17	28
Contig15970	1	p2	(CT)6	12	1	12
Contig16195	1	p2	(CT)6	12	56	67
Contig16284	1	p2	(CT)6	12	1	12
Contig19977	1	p2	(CT)6	12	25	36
Contig19982	1	p2	(CT)6	12	337	348
Contig20506	1	p2	(CT)6	12	90	101
Contig20945	1	p2	(CT)6	12	168	179
Contig21337	1	p2	(CT)6	12	33	44
Contig21631	1	p2	(CT)6	12	1	12
Contig21820	1	p2	(CT)6	12	1401	1412
Contig22068	1	p2	(CT)6	12	87	98
Contig22791	1	p2	(CT)6	12	204	215
Contig23301	1	p2	(CT)6	12	711	722
Contig23409	1	p2	(CT)6	12	32	43
Contig23726	1	p2	(CT)6	12	756	767
Contig24425	1	p2	(CT)6	12	161	172
Contig24648	1	p2	(CT)6	12	824	835
Contig25122	1	p2	(CT)6	12	742	753
Contig25154	1	p2	(CT)6	12	1274	1285
Contig25805	1	p2	(CT)6	12	54	65
Contig25827	1	p2	(CT)6	12	44	55
Contig26015	1	p2	(CT)6	12	100	111
Contig27292	1	p2	(CT)6	12	62	73
Contig27493	1	p2	(CT)6	12	68	79
Contig28050	1	p2	(CT)6	12	241	252
Contig28664	1	p2	(CT)6	12	2623	2634
Contig29456	1	p2	(CT)6	12	145	156
Contig29467	1	p2	(CT)6	12	114	125
Contig29719	2	p2	(CT)6	12	346	357
Contig29829	1	p2	(CT)6	12	454	465
Contig33133	1	p2	(CT)6	12	37	48
Contig33853	1	p2	(CT)6	12	284	295
Contig34309	1	p2	(CT)6	12	85	96
Contig34622	1	p2	(CT)6	12	358	369
Contig35112	2	p2	(CT)6	12	1063	1074
Contig36033	3	p2	(CT)6	12	1157	1168
Contig36722	1	p2	(CT)6	12	51	62
Contig36860	1	p2	(CT)6	12	1	12
Contig37405	1	p2	(CT)6	12	657	668
Contig37936	1	p2	(CT)6	12	558	569
Contig38631	2	p2	(CT)6	12	925	936
Contig39064	2	p2	(CT)6	12	959	970
Contig39831	1	p2	(CT)6	12	147	158
Contig40255	1	p2	(CT)6	12	683	694
Contig40465	1	p2	(CT)6	12	29	40
Contig40698	1	p2	(CT)6	12	152	163
Contig40740	1	p2	(CT)6	12	33	44
Contig41829	1	p2	(CT)6	12	83	94
Contig42006	1	p2	(CT)6	12	209	220
Contig43599	1	p2	(CT)6	12	244	255
Contig44845	1	p2	(CT)6	12	10	21
Contig45451	1	p2	(CT)6	12	255	266
Contig45688	2	p2	(CT)6	12	916	927
Contig45753	1	p2	(CT)6	12	86	97
Contig46223	1	p2	(CT)6	12	1146	1157
Contig47117	2	p2	(CT)6	12	1760	1771
Contig47278	1	p2	(CT)6	12	55	66
Contig47895	1	p2	(CT)6	12	13	24
Contig49118	1	p2	(CT)6	12	187	198
Contig49423	1	p2	(CT)6	12	27	38
Contig49457	1	p2	(CT)6	12	672	683
Contig49775	1	p2	(CT)6	12	1	12
Contig50398	1	p2	(CT)6	12	326	337
Contig50640	1	p2	(CT)6	12	620	631
Contig52728	1	p2	(CT)6	12	32	43
Contig52936	1	p2	(CT)6	12	46	57
Contig52944	2	p2	(CT)6	12	1333	1344
Contig53350	1	p2	(CT)6	12	115	126
Contig53493	1	p2	(CT)6	12	346	357
Contig54103	1	p2	(CT)6	12	1	12
Contig55343	1	p2	(CT)6	12	179	190
Contig56865	1	p2	(CT)6	12	143	154
Contig57192	1	p2	(CT)6	12	31	42
Contig58522	1	p2	(CT)6	12	42	53
Contig59117	1	p2	(CT)6	12	1	12
Contig59455	1	p2	(CT)6	12	59	70
Contig61807	1	p2	(CT)6	12	37	48
Contig63001	1	p2	(CT)6	12	29	40
Contig63581	1	p2	(CT)6	12	425	436
Contig64895	1	p2	(CT)6	12	1	12
Contig65271	1	p2	(CT)6	12	125	136
Contig65990	1	p2	(CT)6	12	249	260
Contig66377	1	p2	(CT)6	12	19	30
Contig66671	1	p2	(CT)6	12	49	60
Contig68057	1	p2	(CT)6	12	534	545
Contig68341	1	p2	(CT)6	12	1013	1024
Contig68510	2	p2	(CT)6	12	393	404
Contig68587	1	p2	(CT)6	12	2167	2178
Contig69179	2	p2	(CT)6	12	713	724
Contig69249	1	p2	(CT)6	12	248	259
Contig69376	1	p2	(CT)6	12	172	183
Contig69585	1	p2	(CT)6	12	183	194
Contig70967	2	p2	(CT)6	12	261	272
Contig71491	1	p2	(CT)6	12	137	148
Contig71719	1	p2	(CT)6	12	35	46
Contig72212	1	p2	(CT)6	12	422	433
Contig73694	1	p2	(CT)6	12	265	276
Contig73769	2	p2	(CT)6	12	151	162
Contig73788	1	p2	(CT)6	12	1024	1035
Contig74411	1	p2	(CT)6	12	1	12
Contig74880	1	p2	(CT)6	12	181	192
Contig75285	1	p2	(CT)6	12	493	504
Contig75350	1	p2	(CT)6	12	212	223
Contig75428	2	p2	(CT)6	12	1817	1828
Contig75780	1	p2	(CT)6	12	36	47
Contig76343	1	p2	(CT)6	12	1	12
Contig76514	1	p2	(CT)6	12	588	599
Contig78051	1	p2	(CT)6	12	108	119
Contig78051	2	p2	(CT)6	12	417	428
Contig79680	1	p2	(CT)6	12	100	111
Contig79916	1	p2	(CT)6	12	1079	1090
Contig80760	1	p2	(CT)6	12	457	468
Contig81162	1	p2	(CT)6	12	96	107
Contig81396	1	p2	(CT)6	12	5	16
Contig83526	1	p2	(CT)6	12	156	167
Contig83542	1	p2	(CT)6	12	407	418
Contig83839	1	p2	(CT)6	12	27	38
Contig84759	1	p2	(CT)6	12	65	76
Contig84900	1	p2	(CT)6	12	773	784
Contig85405	1	p2	(CT)6	12	258	269
Contig85674	2	p2	(CT)6	12	301	312
Contig87764	1	p2	(CT)6	12	115	126
Contig88676	1	p2	(CT)6	12	152	163
Contig89227	1	p2	(CT)6	12	256	267
Contig89904	1	p2	(CT)6	12	216	227
Contig90365	1	p2	(CT)6	12	440	451
Contig92796	1	p2	(CT)6	12	82	93
Contig93030	1	p2	(CT)6	12	118	129
Contig93738	1	p2	(CT)6	12	178	189
Contig93793	1	p2	(CT)6	12	17	28
Contig94228	1	p2	(CT)6	12	78	89
Contig94419	1	p2	(CT)6	12	153	164
Contig94720	1	p2	(CT)6	12	52	63
Contig94745	1	p2	(CT)6	12	71	82
Contig94925	1	p2	(CT)6	12	264	275
Contig95478	1	p2	(CT)6	12	780	791
Contig96860	1	p2	(CT)6	12	12	23
Contig97611	1	p2	(CT)6	12	109	120
Contig97867	1	p2	(CT)6	12	36	47
[truncated: 4,607 more rows]
